# Supplementary material for: Gene-centromere mapping in meiotic gynogenetic European seabass
Source: BMC Genomics. 2017 Jun 7;18:449. doi: 10.1186/s12864-017-3826-z (PMC5463376; doi:10.1186/s12864-017-3826-z)
Supplement: Supplementary file 2 — Comparison of ddRADseq runs (1st, 2nd and combined 1st + 2nd sequencing runs). (CSV 5 kb) [file 12864_2017_3826_MOESM2_ESM.csv]

Sample	1st MiSeq run (Read number)	1st MiSeq run (Unique Stacks)	1st MiSeq run (Polymorphic Loci)	1st MiSeq run (SNPs)	2nd MiSeq run (Read number)	2nd MiSeq run (Unique Stacks)	2nd MiSeq run (Polymorphic Loci)	2nd MiSeq run (SNPs)	1st+2nd MiSeq run (Read number)	1st+2nd MiSeq run (Unique Stacks)	1st+2nd MiSeq run (Polymorphic Loci)	1st+2nd MiSeq run (SNPs_Found)
MO-151M	319430	5186	916	1141	465460	5735	1010	1278	784890	6261	1101	1401
MO-150F	480766	5757	966	1235	646504	6169	1029	1342	1127270	6596	1110	1464
MO-175	185980	3881	428	530	284564	4906	547	711	470544	5752	644	843
MO-176	205996	4134	497	623	273546	4803	573	733	479542	5734	667	876
MO-177	148224	3119	324	405	204806	4123	420	520	353030	5281	554	711
MO-178	189256	3899	348	439	261318	4820	415	537	450574	5664	467	615
MO-180	154802	3275	329	419	230862	4471	463	589	385664	5402	542	707
MO-181	95744	1216	153	190	140516	2827	352	446	236260	4462	539	675
MO-182	88280	934	86	106	125466	2487	221	270	213746	4320	352	437
MO-183	486166	5687	547	725	634802	6058	576	776	1120968	6458	617	829
MO-186	222312	4346	432	553	305994	5120	507	657	528306	5864	579	763
MO-187	162690	3459	337	421	222910	4321	431	539	385600	5359	552	726
MO-188	230914	4442	394	498	346312	5263	464	613	577226	5921	520	696
MO-189	360938	5311	461	601	538586	5883	510	679	899524	6259	549	739
MO-190	187698	3949	402	502	266252	4882	492	636	453950	5715	581	767
MO-191	347198	5214	499	643	452494	5630	542	721	799692	6241	586	775
MO-194	152116	3206	312	393	232710	4467	427	548	384826	5411	530	704
MO-195	227626	4415	511	639	302786	5048	569	724	530412	5854	653	853
MO-196	256728	4707	513	642	351194	5284	574	733	607922	5980	650	850
MO-197	193578	3974	286	389	265578	4781	339	465	459156	5620	401	561
MO-198	186124	3878	380	469	278354	4926	485	612	464478	5694	553	705
MO-199	137382	2744	342	416	206282	4173	493	608	343664	5253	621	795
MO-200	226232	4431	366	458	321186	5201	446	583	547418	5897	503	659
MO-201	501188	5685	545	694	653294	6049	587	751	1154482	6487	622	811
MO-202	127362	2420	204	256	199936	3990	328	425	327298	5029	416	545
MO-203	204510	4032	490	614	274990	4730	561	721	479500	5703	650	840
MO-204	290290	4830	478	618	403294	5468	533	698	693584	6091	594	786
MO-205	291802	4845	433	549	405016	5445	504	650	696818	6079	559	741
MO-206	142428	2868	365	450	215642	4236	539	669	358070	5229	638	808
MO-207	183918	3793	369	471	278438	4831	477	602	462356	5634	546	723
MO-208	269546	4773	471	598	393426	5501	551	712	662972	6077	602	793
MO-209	300664	4824	334	426	397514	5359	382	510	698178	6009	428	578
MO-210	179964	3652	338	429	279508	4826	432	552	459472	5669	520	685
MO-211	185738	3794	327	409	247692	4579	402	519	433430	5533	485	635
MO-212	158948	3376	253	330	220976	4317	334	440	379924	5361	415	557
MO-213	249662	4575	383	502	344474	5235	437	575	594136	5923	503	672
MO-215	93200	1207	90	115	141292	2958	250	321	234492	4415	373	481
MO-216	172742	3622	300	373	261384	4732	398	508	434126	5572	475	641
MO-219	194330	3919	358	457	292382	4957	471	627	486712	5727	544	723
MO-220	253608	4611	452	580	345966	5262	520	685	599574	5969	593	787
MO-221	192562	3977	455	574	275324	4848	541	706	467886	5667	619	817
MO-222	268248	4785	631	789	356560	5354	707	905	624808	6061	795	1025
MO-223	177830	3736	343	442	248926	4626	424	542	426756	5579	504	658
MO-224	180296	3764	390	486	235220	4514	471	588	415516	5484	571	737
MO-225	165144	3476	374	475	230374	4446	463	591	395518	5439	558	723
MO-227	237874	4531	434	556	346224	5304	510	671	584098	5944	566	750
MO-228	202852	4085	433	554	285714	5009	515	667	488566	5811	589	774
MO-229	206388	4064	539	672	288996	4960	664	843	495384	5824	758	973
MO-230	243156	4531	465	608	365782	5378	547	729	608938	6001	609	814
MO-231	192630	3894	336	417	265244	4772	422	536	457874	5651	507	674
MO-232	220720	4303	443	552	317734	5123	536	689	538454	5863	595	779
MO-235	285098	4910	447	580	377434	5392	494	636	662532	6105	564	743
MO-236	46138	67	7	9	63674	396	43	54	109812	1894	195	243
MO-237	112088	1870	236	298	146818	2976	380	480	258906	4740	576	736
MO-238	146032	3028	256	324	205828	4211	350	442	351860	5302	453	585
MO-239	214444	4173	465	575	313814	5070	554	695	528258	5820	650	830
MO-240	287216	4901	407	521	408700	5538	466	618	695916	6133	510	679
MO-242	149248	3128	273	350	225484	4397	387	491	374732	5339	478	628
MO-243	167374	3492	288	368	231762	4462	353	462	399136	5442	435	569
MO-244	196110	3974	433	544	282960	4913	525	674	479070	5746	616	808
MO-245	107718	1724	187	237	141396	2968	340	424	249114	4655	557	705
MO-246	184622	3839	343	424	259018	4722	420	528	443640	5576	488	632
MO-247	209136	4183	449	564	274590	4876	533	670	483726	5724	626	814
MO-248	75074	467	54	72	104230	1589	170	216	179304	3781	429	550
MO-249	196030	4013	420	532	287846	4941	521	678	483876	5758	607	797
MO-252	246278	4587	503	634	373852	5425	607	790	620130	6003	667	865
MO-253	256132	4652	493	643	350558	5290	560	743	606690	6023	624	827
MO-254	213744	4218	489	622	310522	5135	586	758	524266	5868	667	872
MO-255	269312	4766	420	548	360738	5305	457	618	630050	6022	524	699
MO-256	134028	2707	329	416	186592	3948	504	625	320620	5159	654	834
MO-257	242080	4509	418	532	317400	5090	463	596	559480	5895	543	717
MO-258	229880	4470	350	454	320038	5146	420	547	549918	5860	478	644
MO-259	259352	4700	495	621	375886	5387	563	715	635238	6058	617	794
MO-260	253154	4692	421	541	357216	5350	473	617	610370	6025	523	700
MO-261	276954	4873	508	638	385340	5486	572	737	662294	6123	643	834
MO-184	340878	5191	557	726	513672	5833	639	842	854550	6324	699	927
MO-185	149080	3189	284	366	208248	4217	376	481	357328	5283	477	638
MO-217	145104	2986	331	411	208874	4208	485	616	353978	5251	609	787
MO-218	214426	4233	479	595	283054	4911	546	690	497480	5745	646	830
MO-250	175050	3723	358	443	245762	4652	453	586	420812	5549	527	680
MO-251	257182	4706	463	588	335446	5233	523	681	592628	5960	588	774
Summary	Raw reads from the 1st run	24971890
	Retained reads from the 1st run	17373458	69.50%
	Raw reads from the 2nd run	29171542
	Retained reads from the 2nd run	24387382	83.50%
	Raw reads from the 1st+2nd run	54143432
	Retained reads from the 1st+2nd run	41760840	77.10%
