# Supplementary material for: Gene-centromere mapping in meiotic gynogenetic European seabass
Source: BMC Genomics. 2017 Jun 7;18:449. doi: 10.1186/s12864-017-3826-z (PMC5463376; doi:10.1186/s12864-017-3826-z)
Supplement: Supplementary file 3 — All SNP markers used: Marker ID, locations of markers on physical map, genetic map corresponding of LGs, distance (cM) and the percentage of heterozygosity ratio. (CSV 27 kb) [file 12864_2017_3826_MOESM3_ESM.csv]

Marker ID	Phsical Map Location-Reference Genome	Distance (cM)	% Heterozygosity	Basepair (bp)
14	LG10	12.5	67.08860759	10703470
19	LG10	13.78	69.23076923	11775580
24	LG10	13.78	70.12987013	12075629
74	LG10	14.42	70.88607595	16222175
75	LG10	14.42	70.51282051	16222412
76	LG10	14.42	70.88607595	16322317
80	LG10	15.05	71.42857143	16507349
84	LG10	15.05	71.42857143	16774602
89	LG10	16.33	72.15189873	17121792
108	LG10	16.97	73.41772152	17857241
117	LG10	17.6	71.79487179	18360052
119	LG10	18.24	71.42857143	18658412
120	LG10	18.24	70.51282051	18658791
122	LG10	18.24	69.11764706	18665542
134	LG10	21.49	76.62337662	20090798
138	LG10	22.13	78.48101266	20901651
140	LG10	23.41	75.94936709	20974058
141	LG10	23.41	76.92307692	20974324
158	LG10	28.41	83.11688312	22345100
159	LG10	28.41	83.11688312	22345281
164	LG10	32.68	88.60759494	23476014
175	LG10	0	42.30769231	3358355
183	LG10	1.94	46.83544304	3757978
203	LG10	9.95	61.53846154	6574729
207	LG10	11.23	63.63636364	6776299
208	LG10	11.23	64.1025641	6776505
222	LG10	11.87	65.38461538	8110250
224	LG10	11.87	65.38461538	8183705
239	LG10	11.87	64.93506494	9368141
5933	LG10	34.61	89.87341771	34833827
255	LG11	28.15	58.2278481	10871510
256	LG11	28.15	58.2278481	10871834
260	LG11	54.26	86.76470588	1150942
261	LG11	54.26	85.71428571	1150946
290	LG11	51.67	81.01265823	1475729
299	LG11	56.2	87.17948718	156297
301	LG11	25.5	52.56410256	15758337
317	LG11	24.17	50.66666667	17545143
334	LG11	47.76	80.59701493	1990531
335	LG11	47.76	81.15942029	1990691
347	LG11	17.81	37.5	20825613
359	LG11	11.09	25	22472325
360	LG11	11.09	25	22472874
365	LG11	4.46	12.82051282	23182237
372	LG11	1.92	7.792207792	23493579
378	LG11	1.28	6.944444444	23964774
379	LG11	1.28	6.41025641	23985712
384	LG11	1.28	6.41025641	24423898
385	LG11	1.28	6.41025641	24434748
387	LG11	0	3.846153846	24635652
388	LG11	0	3.846153846	24635959
389	LG11	0	3.846153846	24709778
396	LG11	43.02	76	2880198
399	LG11	43.02	77.92207792	2886363
413	LG11	38.4	74.02597403	4004572
419	LG11	37.76	72.15189873	4304156
421	LG11	37.76	73.07692308	4304423
425	LG11	35.83	67.94871795	4529628
430	LG11	35.83	68.42105263	4610578
431	LG11	35.83	68.42105263	4610758
434	LG11	35.83	67.94871795	4623071
436	LG11	35.83	68.35443038	4639207
439	LG11	35.83	68.35443038	4880840
447	LG11	34.56	68.35443038	5153159
448	LG11	34.56	68.35443038	5153402
454	LG11	33.92	67.08860759	5497287
455	LG11	33.92	69.33333333	5499301
462	LG11	31.34	61.53846154	6397693
465	LG11	30.71	61.84210526	6479104
472	LG11	30.07	58.97435897	6791324
496	LG11	28.15	57.69230769	9473535
508	LG11	56.2	87.17948718	999435
509	LG12	24.43	57.69230769	10160153
512	LG12	24.43	57.69230769	10193805
536	LG12	27.01	62.02531646	12620017
552	LG12	27.64	64.1025641	13786953
555	LG12	27.64	64.1025641	13845884
557	LG12	28.28	64.47368421	14154466
586	LG12	0	10.25641026	1618266
590	LG12	31.52	70.66666667	16585190
597	LG12	31.52	71.05263158	17270521
605	LG12	31.52	71.79487179	18028742
629	LG12	36.13	79.74683544	19815369
637	LG12	38.06	84.61538462	20315468
646	LG12	38.7	84.81012658	20813373
651	LG12	39.98	87.34177215	21237212
659	LG12	39.98	87.34177215	21286740
662	LG12	41.26	88.46153846	21402412
669	LG12	41.9	86.07594937	21769018
670	LG12	41.9	86.07594937	21769305
677	LG12	47.25	93.67088608	22843516
688	LG12	14.07	36.70886076	3250447
690	LG12	14.07	37.17948718	3250852
695	LG12	17.25	40.98360656	4182078
718	LG12	21.25	50.63291139	6417499
732	LG12	22.52	53.84615385	7508880
743	LG12	23.8	56.41025641	8256431
744	LG12	23.8	56.41025641	8510143
745	LG12	23.8	56.41025641	8510513
756	LG12	23.8	55.69620253	9466416
761	LG12	24.43	57.14285714	9747542
771	LG13	12.44	76.92307692	10372602
777	LG13	11.8	77.27272727	10786797
808	LG13	13.08	78.20512821	13312897
809	LG13	13.08	77.21518987	13313108
845	LG13	13.72	78.48101266	16454847
863	LG13	13.72	78.48101266	18123785
864	LG13	13.72	79.48717949	18124011
879	LG13	15	81.01265823	20243984
893	LG13	15.63	82.27848101	21238374
895	LG13	33.49	0	2143515
899	LG13	51.55	86.84210526	21743930
945	LG13	22.34	84.61538462	25398267
950	LG13	23.03	84.61538462	25664329
959	LG13	24.31	85.13513514	26418061
961	LG13	24.31	83.5443038	26418838
974	LG13	35.4	3.846153846	2738637
976	LG13	37.31	7.692307692	3018136
980	LG13	41.14	15.18987342	3506089
997	LG13	0	51.89873418	5946003
999	LG13	0	53.24675325	6005890
1002	LG13	0.64	53.84615385	6075721
1026	LG13	5.94	67.6056338	7918141
1037	LG13	11.17	74.35897436	8970695
1038	LG13	11.17	74.35897436	8971021
1041	LG13	12.44	81.15942029	9250721
5863	LG13	10.5	85.45387096	23039924
6038	LG13	11.8	74.66666667	50111549
1071	LG14	24.06	46.66666667	11321054
1072	LG14	24.06	47.36842105	11321230
1073	LG14	24.06	47.43589744	11331030
1075	LG14	24.06	46.75324675	11345699
1076	LG14	24.06	46.75324675	11346170
1078	LG14	22.78	50	11763095
1079	LG14	22.78	50	11763514
1086	LG14	22.78	49.36708861	11873926
1111	LG14	66.67	71.05263158	1346490
1112	LG14	66.67	73.13432836	1346494
1131	LG14	66.67	70.51282051	1456830
1145	LG14	22.15	50.63291139	16618339
1146	LG14	22.15	51.28205128	16618679
1158	LG14	22.15	51.94805195	18130518
1159	LG14	22.15	54.09836066	18131055
1162	LG14	22.15	51.31578947	18679778
1164	LG14	22.15	51.31578947	18679924
1214	LG14	16.22	62.82051282	23306870
1221	LG14	14.94	65.38461538	24098941
1223	LG14	13.67	67.08860759	24360794
1229	LG14	13.03	69.23076923	24552039
1233	LG14	12.39	67.94871795	24724579
1234	LG14	11.09	70.12987013	24876603
1241	LG14	2.88	75	25724858
1246	LG14	0	80.76923077	26509298
1271	LG14	47.51	1.470588235	5313785
1287	LG14	32.4	30.76923077	6722257
1291	LG14	31.11	33.33333333	6859460
1292	LG14	31.11	33.33333333	6859642
1317	LG14	27.9	39.74358974	8949191
1327	LG14	27.27	40.50632911	9900056
1361	LG15	36.5	70.51282051	12476531
1362	LG15	36.5	70.12987013	12476711
1369	LG15	36.5	70.51282051	13034355
1375	LG15	36.5	70.51282051	13470873
1377	LG15	36.5	70.88607595	13782754
1378	LG15	36.5	70.88607595	13783032
1405	LG15	36.5	70.88607595	15809375
1410	LG15	54.74	78.20512821	1589832
1414	LG15	36.5	70.51282051	16038508
1428	LG15	35.87	69.62025316	17138828
1429	LG15	35.87	69.62025316	17139035
1462	LG15	34.56	67.53246753	19344296
1463	LG15	34.56	67.53246753	19344730
1464	LG15	32.6	63.38028169	19897996
1467	LG15	32.6	62.82051282	19961476
1470	LG15	32.6	62.82051282	20115716
1471	LG15	53.46	81.01265823	2017810
1482	LG15	61.31	80.76923077	20833094
1491	LG15	0	1.282051282	21772643
1501	LG15	3.21	7.594936709	22607407
1502	LG15	3.21	7.692307692	22607575
1510	LG15	7.11	15.38461538	23223553
1515	LG15	24.58	48.64864865	24011054
1517	LG15	24.58	48	24011556
1518	LG15	24.58	47.43589744	24011960
1520	LG15	24.58	47.43589744	24021307
1541	LG15	30.63	59.21052632	25315358
1542	LG15	30.63	60	25315541
1548	LG15	49.52	78.48101266	3010598
1550	LG15	49.52	78.20512821	3086171
1556	LG15	46.93	78.20512821	3945702
1567	LG15	42.31	76.92307692	5267257
1568	LG15	42.31	76.92307692	5267711
1583	LG15	41.02	77.63157895	6686601
1596	LG15	38.43	74.66666667	7977131
1601	LG15	38.43	74.6835443	8180996
1607	LG15	59.36	79.74683544	925780
1613	LG16	22.18	45.56962025	10094943
1614	LG16	22.18	45.56962025	10095137
1617	LG16	42.57	75.94936709	1042878
1618	LG16	42.57	75.94936709	1043246
1627	LG16	21.55	44.30379747	11255375
1628	LG16	49.89	81.57894737	113820
1632	LG16	21.55	44.87179487	11805035
1669	LG16	21.55	44.87179487	13484706
1672	LG16	21.55	44.87179487	13507096
1677	LG16	21.55	44.87179487	15397641
1678	LG16	21.55	44.87179487	15768222
1679	LG16	21.55	44.87179487	15768412
1698	LG16	19.63	40.50632911	17931266
1724	LG16	16.74	36.61971831	19787936
1739	LG16	13.85	29.48717949	20853247
1740	LG16	13.85	29.48717949	20853608
1756	LG16	6.17	13.43283582	22616788
1758	LG16	4.79	11.53846154	23032531
1762	LG16	4.01	8.823529412	23600982
1763	LG16	4.01	8.823529412	23601502
1773	LG16	0	0	24816256
1774	LG16	0	0	24816429
1786	LG16	30.55	61.53846154	2843722
1788	LG16	28.62	58.2278481	3243303
1789	LG16	28.62	58.2278481	3243486
1792	LG16	28.62	59.74025974	3357648
1802	LG16	46.5	81.01265823	396560
1803	LG16	46.5	81.01265823	396740
1816	LG16	46.5	81.01265823	560542
1817	LG16	46.5	81.01265823	560838
1826	LG16	24.74	50.63291139	6288281
1827	LG16	24.74	51.28205128	6288284
1828	LG16	24.74	50.63291139	6288558
1855	LG16	22.82	46.75324675	8753245
1857	LG16	22.82	48.05194805	8883268
1862	LG16	22.18	45.56962025	9281038
1868	LG16	22.18	45.56962025	9716477
1874	LG17	10.44	0	102363
1875	LG17	10.44	0	102568
1884	LG17	43.26	64.93506494	10501627
1887	LG17	43.26	64.1025641	10788231
1903	LG17	43.26	64.55696203	11734972
1904	LG17	43.26	64.55696203	11735164
1907	LG17	43.9	64.93506494	12358919
1927	LG17	44.54	67.08860759	14434798
1938	LG17	45.81	69.62025316	15644683
1939	LG17	46.45	70.51282051	16155810
1940	LG17	46.45	70.51282051	16156273
1943	LG17	46.45	69.73684211	16333827
1944	LG17	46.45	69.33333333	16333995
1948	LG17	46.45	70.88607595	16402405
1951	LG17	45.82	67.64705882	16452957
1952	LG17	45.83	69.01408451	16453479
1956	LG17	46.45	70.51282051	16706980
1959	LG17	47.73	70.88607595	16971852
1960	LG17	47.73	70.88607595	16972035
1965	LG17	48.36	71.62162162	17205267
1968	LG17	48.36	71.79487179	17206040
1979	LG17	51.61	70.88607595	17750567
1985	LG17	17.46	14.66666667	1808889
1986	LG17	17.46	15.06849315	1809363
1995	LG17	55.03	73.33333333	19073259
1998	LG17	0	81.53846154	19468172
1999	LG17	0	81.53846154	19468347
2020	LG17	20.01	19.23076923	2303405
2022	LG17	20.65	20.51282051	2387592
2023	LG17	20.65	20.51282051	2441217
2024	LG17	20.65	20.25316456	2441655
2025	LG17	20.65	20.77922078	2494757
2032	LG17	10.44	0	268050
2034	LG17	25.79	30.37974684	2995071
2039	LG17	30.14	37.5	3699434
2041	LG17	30.14	38.02816901	3699917
2049	LG17	10.44	0	416411
2056	LG17	35.26	48.71794872	4364805
2057	LG17	35.26	48.05194805	4364808
2060	LG17	36.58	51.28205128	4617963
2061	LG17	38.93	54.6875	4761110
2062	LG17	38.93	55.38461538	4761268
2075	LG17	41.28	61.03896104	6021875
2086	LG17	41.94	61.84210526	6980659
2089	LG17	41.94	62.85714286	7329908
2116	LG18-21	14.31	58.97435897	10120646
2122	LG18-21	14.98	61.64383562	11242575
2129	LG18-21	23.7	70.51282051	13929314
2132	LG18-21	24.37	70.88607595	14234032
2140	LG18-21	26.3	74.6835443	14547471
2148	LG18-21	30.23	79.74683544	15370398
2162	LG18-21	2.56	36.36363636	1831302
2169	LG18-21	4.47	40.50632911	2582123
2177	LG18-21	11.05	53.33333333	4436471
2178	LG18-21	11.05	52.63157895	4436646
2189	LG18-21	0	31.64556962	487338
2216	LG18-21	13.63	57.69230769	6427244
2226	LG18-21	13.63	58.97435897	7166284
2227	LG18-21	13.63	58.2278481	7187564
2241	LG18-21	13.63	57.69230769	8493829
2253	LG19	22.95	63.01369863	10153133
2255	LG19	22.95	62.5	10153292
2258	LG19	22.96	65.38461538	10307374
2259	LG19	22.96	65.38461538	10307802
2264	LG19	23.75	64.93506494	10945134
2274	LG19	24.54	62.02531646	12023469
2313	LG19	28.44	54.43037975	15816802
2317	LG19	28.44	55.12820513	16035539
2338	LG19	29.71	54.05405405	18889014
2347	LG19	30.35	51.94805195	20050410
2349	LG19	30.98	49.36708861	20465695
2352	LG19	31.62	48.71794872	20837199
2367	LG19	56.32	1.265822785	2272779
2368	LG19	56.32	1.298701299	2273011
2373	LG19	46.9	17.64705882	228533
2374	LG19	46.9	18.84057971	228689
2383	LG19	0.67	88.88888889	4485320
2396	LG19	4.08	88.60759494	5442038
2401	LG19	6.01	84.81012658	5789131
2402	LG19	7.29	82.27848101	6049175
2405	LG19	7.29	81.08108108	6107602
2412	LG19	11.91	75.94936709	6960009
2426	LG19	20.07	67.94871795	8604863
2432	LG19	21.35	65.82278481	9023911
2434	LG19	22.96	65.38461538	9182791
2438	LG19	51.23	11.53846154	920526
2439	LG19	51.23	11.68831169	920914
2440	LG19	22.96	64	9309465
2445	LG19	56.96	100	9635128
5995	LG19	0.02	90.66666667	41679749
2455	LG1A	0	76.62337662	1005689
2463	LG1A	77.38	68.35443038	11400234
2464	LG1A	77.38	68.35443038	11400448
2483	LG1A	77.38	68.83116883	13009953
2501	LG1A	76.1	70.88607595	14192029
2510	LG1A	75.46	71.79487179	14623838
2519	LG1A	75.46	72.15189873	15058348
2520	LG1A	75.46	72.15189873	15058597
2524	LG1A	75.46	72.15189873	15229952
2535	LG1A	75.46	71.42857143	16055453
2587	LG1A	73.54	74.24242424	19696782
2588	LG1A	73.55	77.77777778	19697313
2590	LG1A	72.91	77.21518987	19904030
2595	LG1A	72.91	76.92307692	20608061
2596	LG1A	72.91	76.92307692	20608448
2601	LG1A	72.91	77.92207792	20936852
2602	LG1A	72.91	76.92307692	20937174
2629	LG1A	71.63	76.92307692	23251510
2645	LG1A	70.35	77.21518987	24573566
2664	LG1A	66.42	82.27848101	26434420
2665	LG1A	66.42	83.33333333	26434610
2670	LG1A	40.72	1.298701299	2688558
2676	LG1A	40.72	1.265822785	2723382
2678	LG1A	64.48	81.01265823	27311487
2689	LG1A	61.9	78.48101266	27844047
2695	LG1A	58.3	79.72972973	28334335
2697	LG1A	56.89	76.92307692	28493011
2698	LG1A	56.89	76.92307692	28493189
2701	LG1A	54.66	77.92207792	28611873
2709	LG1A	36.91	8.974358974	3799937
2711	LG1A	36.28	10.25641026	3912357
2712	LG1A	36.28	10.25641026	3912841
2713	LG1A	34.37	12.98701299	4329808
2715	LG1A	0	75.94936709	482055
2717	LG1A	29.25	24.05063291	4940343
2723	LG1A	23.37	35.06493506	6126960
2724	LG1A	23.37	35.06493506	6127430
2753	LG1A	41.4	98.5915493	8549822
2757	LG1A	78.04	68.42105263	8635728
2765	LG1A	77.38	68.35443038	9076687
2766	LG1A	77.38	68.35443038	9076893
2771	LG1A	77.38	68.05555556	9341721
2772	LG1A	77.38	68.05555556	9341866
5841	LG1A	71.65	73.41772152	19679506
6081	LG1A	73.63	77.63157894	60398598
2781	LG1B	27.33	62.02531646	10079803
2782	LG1B	27.33	63.15789474	10080146
2788	LG1B	17.02	41.7721519	1084849
2802	LG1B	29.91	67.08860759	12190200
2806	LG1B	30.54	65.38461538	12392152
2817	LG1B	32.14	69.33333333	13493075
2820	LG1B	33.75	70.51282051	13591137
2824	LG1B	33.75	69.23076923	13598233
2826	LG1B	33.75	69.62025316	13605854
2836	LG1B	36.99	73.41772152	14615110
2845	LG1B	45.22	83.33333333	15262619
2846	LG1B	45.22	83.33333333	15263015
2851	LG1B	48.5	89.74358974	15641747
2853	LG1B	48.5	89.74358974	15675066
2854	LG1B	48.5	89.74358974	15729317
2856	LG1B	49.14	88.46153846	15955460
2861	LG1B	51.3	90.14084507	16620653
2897	LG1B	22.23	52.56410256	4123210
2899	LG1B	15.74	39.74358974	447287
2906	LG1B	22.86	51.94805195	4815378
2908	LG1B	22.86	51.94805195	4815550
2915	LG1B	23.6	55.84415584	5462677
2920	LG1B	17.02	41.7721519	642268
2932	LG1B	25.09	57.69230769	7411342
2936	LG1B	26.59	59.21052632	8451613
5950	LG1B	0	9.859154929	36297779
5951	LG1B	0	9.859154929	36298288
6060	LG1B	0.74	17.94871794	53485336
6068	LG1B	4.56	10.12658228	54243162
2952	LG20	33.54	64.17910448	10162734
2955	LG20	33.54	66.66666667	10726358
2958	LG20	33.54	68.35443038	11146449
2959	LG20	33.54	68.35443038	11146630
2984	LG20	33.54	68.35443038	12778827
3020	LG20	31.62	64.55696203	16487165
3021	LG20	31.62	64.55696203	16487368
3025	LG20	31.3	64.1025641	16675931
3026	LG20	30.98	63.29113924	17175516
3032	LG20	29.7	59.09090909	17824907
3042	LG20	29.7	61.53846154	18634936
3047	LG20	29.7	61.53846154	19463587
3075	LG20	26.47	54.54545455	21350233
3083	LG20	23.89	50	22548810
3097	LG20	18.01	38.46153846	23767133
3099	LG20	18.01	38.96103896	23767499
3101	LG20	18.01	38.46153846	23786550
3108	LG20	17.38	37.17948718	23965157
3110	LG20	17.38	37.17948718	24028729
3114	LG20	16.74	35.8974359	24164345
3115	LG20	16.74	34.28571429	24164881
3118	LG20	16.11	34.17721519	24608234
3121	LG20	47.83	75	2501301
3124	LG20	6.98	16.88311688	25317107
3128	LG20	5.07	12.65822785	25655681
3131	LG20	4.44	11.53846154	25828060
3134	LG20	2.54	7.594936709	26050667
3135	LG20	2.54	7.594936709	26050895
3136	LG20	0	2.53164557	26602821
3141	LG20	0	2.564102564	26678373
3147	LG20	45.82	76.31578947	2729099
3148	LG20	45.82	76.05633803	2729103
3154	LG20	45.16	78.48101266	3163806
3155	LG20	45.16	78.48101266	3164048
3156	LG20	45.16	77.63157895	3164389
3174	LG20	41.91	77.21518987	3911577
3179	LG20	41.27	75.64102564	4160258
3183	LG20	40.63	74.02597403	4579954
3185	LG20	38.05	76.92307692	4920574
3188	LG20	38.05	76.62337662	5117348
3191	LG20	38.05	76.31578947	5310354
3206	LG20	35.45	70.42253521	6451969
3208	LG20	34.81	67.14285714	6918672
3212	LG20	34.82	67.6056338	7074843
3217	LG20	34.18	69.62025316	7490067
3230	LG20	33.54	67.10526316	9706635
3238	LG22-25	27.03	70.51282051	10259331
3239	LG22-25	27.03	69.62025316	10259538
3240	LG22-25	27.03	68.83116883	10261703
3252	LG22-25	27.03	69.23076923	11234466
3275	LG22-25	27.67	67.94871795	12420361
3297	LG22-25	28.94	62.90322581	13985270
3299	LG22-25	27.67	67.69230769	14023215
3302	LG22-25	6.29	76.71232877	1403643
3336	LG22-25	12.7	84.41558442	1698722
3337	LG22-25	12.7	84.61538462	1699148
3338	LG22-25	28.94	65.82278481	17021453
3340	LG22-25	28.94	64.47368421	17090253
3344	LG22-25	28.94	66.23376623	17484112
3347	LG22-25	29.58	64.55696203	18013479
3349	LG22-25	31.82	59.67741935	18550265
3350	LG22-25	31.82	59.375	18550427
3353	LG22-25	31.82	58.90410959	19239036
3359	LG22-25	34.07	55.2238806	19796023
3373	LG22-25	35.56	52.56410256	20534925
3391	LG22-25	44.49	35.8974359	21784224
3397	LG22-25	51.17	22.78481013	23057259
3407	LG22-25	59.53	6.756756757	24454136
3409	LG22-25	59.53	6.329113924	24506366
3410	LG22-25	59.53	6.329113924	24506548
3412	LG22-25	61.43	2.564102564	24773774
3413	LG22-25	62.06	1.351351351	25004989
3418	LG22-25	62.7	0	26158417
3423	LG22-25	17.38	81.01265823	2772204
3433	LG22-25	18.66	77.92207792	3270977
3438	LG22-25	19.3	77.21518987	3659421
3444	LG22-25	21.89	76	4119349
3445	LG22-25	21.89	74.02597403	4129512
3480	LG22-25	24.47	72.36842105	6610618
3482	LG22-25	24.47	72.15189873	6660946
3483	LG22-25	25.75	71.875	7572320
3486	LG22-25	25.75	71.79487179	7759796
3500	LG22-25	0	88.23529412	816194
3520	LG22-25	27.03	69.62025316	9299286
3521	LG22-25	27.03	69.62025316	9299558
3537	LG24	19.43	21.79487179	10231982
3553	LG24	26.29	8.108108108	11493869
3568	LG24	29.69	1.265822785	12669464
3569	LG24	29.69	1.282051282	12669664
3570	LG24	29.69	1.265822785	12669667
3590	LG24	32.26	96.20253165	1971450
3601	LG24	39.07	83.5443038	2640782
3625	LG24	0	59.49367089	4999713
3626	LG24	0	59.49367089	4999921
3631	LG24	30.32	100	505639
3639	LG24	1.28	58.44155844	5795656
3640	LG24	1.28	58.44155844	5796150
3648	LG24	2.55	54.43037975	6569947
3650	LG24	2.55	55.12820513	6581532
3656	LG24	30.33	100	698197
3657	LG24	30.32	100	698716
3663	LG24	5.79	50.66666667	7374739
3670	LG24	12.34	35.44303797	8657420
3677	LG24	18.16	24.35897436	9766407
3683	LG2	35.06	66.1971831	11002448
3689	LG2	35.7	65.82278481	11166463
3698	LG2	36.98	70.12987013	11931369
3699	LG2	36.98	70.12987013	12026992
3720	LG2	37.61	70.51282051	13639254
3734	LG2	38.25	70.51282051	14860064
3735	LG2	38.25	70.66666667	14860236
3736	LG2	38.25	70.51282051	14860239
3749	LG2	0	3.797468354	1664348
3751	LG2	48.77	80.76923077	16855812
3754	LG2	48.77	81.33333333	17045816
3756	LG2	49.41	80.76923077	17121603
3757	LG2	49.41	80.76923077	17121808
3763	LG2	50.7	84.41558442	17476977
3764	LG2	52.66	83.33333333	17792057
3772	LG2	31.88	60.52631579	2005763
3776	LG2	61.83	82.05128205	20347096
3809	LG2	32.51	62.82051282	2418242
3818	LG2	31.24	59.49367089	25289821
3819	LG2	31.24	60.25641026	25290106
3824	LG2	32.51	57.14285714	2947328
3837	LG2	5.76	15.38461538	363596
3842	LG2	33.15	64.1025641	3756014
3844	LG2	33.15	64.1025641	4124911
3846	LG2	33.15	63.63636364	4474914
3853	LG2	33.15	63.29113924	4831998
3857	LG2	33.15	64.1025641	5010989
3864	LG2	33.15	63.29113924	5589207
3888	LG2	33.15	63.63636364	7933107
3903	LG2	33.78	65.38461538	9404013
3928	LG3	22.79	48.10126582	12090178
3940	LG3	22.79	48.10126582	12759353
3942	LG3	22.79	47.43589744	12785674
3948	LG3	23.44	48.71794872	13100831
3955	LG3	0	2.564102564	1648193
3959	LG3	2.57	8.219178082	2026825
3960	LG3	2.57	8.219178082	2027310
3963	LG3	3.21	8.974358974	2301347
3966	LG3	3.21	8.974358974	2527926
3968	LG3	6.43	15.38461538	3197290
3969	LG3	6.43	16.43835616	3197294
3971	LG3	7.2	17.10526316	3273118
3973	LG3	10.3	23.07692308	3712332
3974	LG3	10.3	23.07692308	3712674
3996	LG3	19.62	41.55844156	5774256
4002	LG3	19.62	41.7721519	6201172
4003	LG3	19.62	41.7721519	6201437
4004	LG3	19.62	41.7721519	6239463
4006	LG3	19.62	41.02564103	6247230
4012	LG3	20.25	43.58974359	6873809
4026	LG3	20.89	44.30379747	7606854
4027	LG3	20.89	44.30379747	7607079
4029	LG3	20.89	43.58974359	7659183
4040	LG3	22.16	46.15384615	9015273
4047	LG4	17.38	53.33333333	10022915
4048	LG4	17.38	53.33333333	10023099
4056	LG4	18.66	53.84615385	10901735
4059	LG4	56.25	81.01265823	1106107
4065	LG4	18.66	53.84615385	11483445
4070	LG4	18.66	53.84615385	11690370
4071	LG4	18.66	53.84615385	11690558
4072	LG4	18.66	53.84615385	11795602
4127	LG4	18.66	54.54545455	15482282
4148	LG4	19.3	52.56410256	17705067
4149	LG4	19.3	52.05479452	17705229
4153	LG4	19.3	53.16455696	17854151
4155	LG4	19.3	52.05479452	17887593
4161	LG4	19.3	53.16455696	18130821
4188	LG4	20.57	50	19729892
4190	LG4	20.57	50.63291139	19730114
4206	LG4	21.21	48.71794872	21725359
4220	LG4	24.43	42.30769231	23199797
4236	LG4	28.96	33.33333333	24132085
4245	LG4	31.52	28.20512821	24572910
4248	LG4	31.52	29.11392405	24573667
4250	LG4	32.15	27.84810127	24667031
4262	LG4	40.16	11.42857143	26211425
4264	LG4	40.16	11.68831169	26269537
4267	LG4	44.1	4	26804985
4268	LG4	44.1	4.615384615	27098985
4270	LG4	0	68	3215760
4271	LG4	0	68	3216251
4287	LG4	10.16	63.29113924	4921291
4308	LG4	16.1	56.57894737	7497752
4319	LG4	17.38	53.94736842	8252872
4327	LG4	17.38	54.54545455	9193887
4328	LG4	17.38	54.66666667	9232379
4329	LG4	17.38	54.66666667	9232862
4339	LG5	28.55	74.6835443	10759987
4340	LG5	28.55	74.6835443	10906982
4351	LG5	28.55	75.71428571	12295226
4357	LG5	28.55	74.66666667	12502618
4386	LG5	27.91	75.64102564	15156855
4389	LG5	46.65	40.25974026	1516577
4390	LG5	68.19	100	15228349
4416	LG5	27.91	76.62337662	17625423
4426	LG5	27.27	76.31578947	18565989
4427	LG5	27.27	76.31578947	18566473
4443	LG5	26.63	80	19808006
4445	LG5	26.63	79.22077922	20006557
4464	LG5	24.04	83.33333333	21845740
4476	LG5	21.45	86.07594937	23115251
4483	LG5	20.16	87.01298701	23756445
4486	LG5	18.22	84.72222222	24884953
4489	LG5	17.58	83.11688312	25006756
4498	LG5	14.32	79.74683544	25446371
4500	LG5	14.32	79.22077922	26079602
4501	LG5	12.39	80.51948052	26251957
4503	LG5	12.39	80.26315789	26252126
4510	LG5	10.46	77.21518987	26466825
4511	LG5	7.2	78.20512821	26688557
4512	LG5	7.2	78.20512821	26739064
4517	LG5	4.61	73.07692308	27247966
4518	LG5	4.61	73.07692308	27248148
4528	LG5	0	65.57377049	28276342
4536	LG5	0	68.83116883	28874757
4539	LG5	0	69.62025316	28875543
4545	LG5	68.19	0	29411855
4567	LG5	65.6	5.194805195	31487422
4578	LG5	34.45	62.82051282	3831667
4581	LG5	30.47	70.88607595	4653958
4588	LG5	29.83	73.01587302	5264160
4589	LG5	29.83	73.01587302	5264433
4621	LG5	28.55	75.32467532	8563711
6000	LG5	27.95	72.72727272	42266497
6127	LG5	41.32	69.62025316	70169111
4639	LG6	18.65	73.68421053	10716045
4676	LG6	19.93	70.88607595	14754367
4677	LG6	19.93	70.88607595	14754558
4687	LG6	19.93	70.12987013	15404329
4693	LG6	21.21	70.51282051	17708941
4697	LG6	21.21	70.27027027	18394859
4710	LG6	0	77.21518987	1905335
4711	LG6	0	78.08219178	1905847
4730	LG6	22.49	68.83116883	20708779
4732	LG6	22.49	65.71428571	20837227
4739	LG6	22.49	67.12328767	21227721
4741	LG6	22.49	67.94871795	21634960
4748	LG6	24.41	64.55696203	22367262
4751	LG6	2.81	79.48717949	2263321
4752	LG6	2.81	80.51948052	2263776
4760	LG6	28.31	57.53424658	22891303
4765	LG6	33	47.43589744	23631023
4778	LG6	38.26	37.17948718	24812692
4781	LG6	39.55	35.06493506	25035789
4789	LG6	55.59	3.846153846	26544078
4821	LG6	13.51	75.94936709	4078608
4824	LG6	14.79	73.41772152	4295295
4831	LG6	14.79	73.07692308	4772234
4833	LG6	15.43	72.72727273	4907592
4852	LG6	16.06	73.41772152	6451113
4855	LG6	16.06	73.07692308	6760201
4892	LG7	15.57	71.64179104	10212129
4893	LG7	15.57	71.83098592	10212302
4911	LG7	33.68	1.5625	1269423
4920	LG7	64.89	82.27848101	1339614
4928	LG7	16.21	73.07692308	13558279
4984	LG7	16.85	74.35897436	19002581
5009	LG7	71	77.92207792	2194702
5013	LG7	71	78.08219178	2219200
5029	LG7	21.25	78.08219178	24115967
5045	LG7	23.4	83.33333333	25638989
5046	LG7	23.4	82.05128205	25639442
5061	LG7	72.31	77.92207792	2675718
5080	LG7	61.58	80.51948052	27887363
5087	LG7	39.04	10.25641026	3341013
5091	LG7	40.54	12.5	3613395
5093	LG7	0	42.30769231	5082036
5099	LG7	0	44.59459459	5206901
5100	LG7	2.6	46.83544304	5480328
5101	LG7	2.6	46.83544304	5480538
5108	LG7	4.3	53.42465753	5582879
5111	LG7	5.15	51.89873418	5934259
5114	LG7	5.78	54.54545455	6052948
5120	LG7	7.71	57.89473684	6556109
5121	LG7	8.34	58.2278481	6705568
5129	LG7	14.3	69.23076923	8135722
5134	LG7	14.93	70.88607595	8276779
5170	LG8	7.26	78.20512821	10726163
5173	LG8	0	63.23529412	1100855
5175	LG8	7.89	78.48101266	11168123
5178	LG8	7.89	79.22077922	11181577
5181	LG8	7.89	79.48717949	11307179
5182	LG8	7.89	79.48717949	11307374
5183	LG8	7.89	79.48717949	11307377
5207	LG8	9.82	81.81818182	13106747
5208	LG8	9.82	80.76923077	13106929
5227	LG8	11.76	83.33333333	14110832
5238	LG8	16.45	83.33333333	15638940
5239	LG8	16.45	83.33333333	15639230
5242	LG8	17.75	83.33333333	16702092
5246	LG8	19.71	87.17948718	16914242
5252	LG8	22.33	87.17948718	17367311
5264	LG8	30.03	3.846153846	19894865
5279	LG8	44.64	32.05128205	21697293
5285	LG8	47.92	37.66233766	23015480
5286	LG8	47.92	36.84210526	23015956
5291	LG8	1.49	69.23076923	2427173
5305	LG8	1.49	68.35443038	3491032
5317	LG8	1.49	68.49315068	4059393
5329	LG8	1.49	70.12987013	4742131
5331	LG8	1.49	69.23076923	4773742
5332	LG8	1.49	69.23076923	4774138
5333	LG8	1.49	68.05555556	4775590
5334	LG8	1.49	68.49315068	4775752
5344	LG8	3.41	73.07692308	6098930
5379	LG8	4.69	75.38461538	8322476
5387	LG8	4.05	74.35897436	8618539
5412	LG8	6.62	75.94936709	9973939
5426	LG9	27.62	88.46153846	1199898
5427	LG9	27.62	87.5	1200395
5435	LG9	44.01	77.02702703	12428755
5469	LG9	27.62	88	1515583
5471	LG9	42.38	78.66666667	15501411
5494	LG9	40.76	82.05128205	17214709
5516	LG9	40.11	83.33333333	18885534
5517	LG9	40.11	83.33333333	18885968
5520	LG9	40.11	82.27848101	19228525
5528	LG9	39.48	83.78378378	19871639
5533	LG9	39.48	83.5443038	20005215
5537	LG9	38.52	81.42857143	21086347
5538	LG9	37.56	84.81012658	21445035
5539	LG9	37.56	84.81012658	21445222
5542	LG9	36.27	85.9375	21879520
5546	LG9	34.98	87.17948718	22294975
5551	LG9	18.42	10.25641026	3565855
5562	LG9	7.52	31.16883117	4706703
5564	LG9	28.91	85.8974359	501586
5565	LG9	28.91	85.8974359	501832
5567	LG9	0	45.56962025	5507371
5599	LG9	46	72.36842105	8139332
5612	LG9	45.34	73.97260274	9068653
5644	LGX	24.04	40.25974026	11321170
5645	LGX	24.04	41.02564103	11321596
5646	LGX	45.05	0	1132708
5649	LGX	24.04	0	11342246
5665	LGX	20.16	48.71794872	13114075
5666	LGX	20.16	50	13114079
5678	LGX	15.61	55.84415584	14135467
5681	LGX	14.33	58.2278481	14259887
5685	LGX	5.99	69.11764706	15130824
5686	LGX	0	77.21518987	16008984
5696	LGX	45.05	0	18289
5697	LGX	45.05	0	18535
5700	LGX	41.25	7.594936709	2259288
5701	LGX	41.25	7.594936709	2374724
5710	LGX	36.79	15.58441558	3496374
5712	LGX	45.05	0	36004
5719	LGX	36.79	16.66666667	3988262
5726	LGX	36.15	16.66666667	4214333
5734	LGX	33.61	24.61538462	4754827
5739	LGX	33.61	22.78481013	5209528
5740	LGX	33.61	22.78481013	5209735
5741	LGX	32.34	24.67532468	5898826
5742	LGX	32.34	24.35897436	5899025
5746	LGX	31.06	26.92307692	6450422
5748	LGX	31.06	26.92307692	6582201
5755	LGX	29.79	29.87012987	7226614
5765	LGX	27.88	33.76623377	8256927
5767	LGX	27.88	33.76623377	8278218
5768	LGX	27.88	33.33333333	8278560
5783	LGX	26.6	38.15789474	9265813
5784	LGX	26.6	38.66666667	9265988
