# Supplementary material for: Gene-centromere mapping in meiotic gynogenetic European seabass
Source: BMC Genomics. 2017 Jun 7;18:449. doi: 10.1186/s12864-017-3826-z (PMC5463376; doi:10.1186/s12864-017-3826-z)
Supplement: Supplementary file 4 — Position of microsatellites from previous studies and their informative level. (CSV 1 kb) [file 12864_2017_3826_MOESM4_ESM.csv]

Locus	Closest Marker IDs from present study	Position in Genetic Map	Distance (cM) in Genetic Map	Basepair (bp)	Percentage of Heterozygosity	Predicted percentage of heterozygosity (average)
	2412	LG19	11.91	6960009	75.95
Dla0003		NA	NA	8127283	NA	71.95
	2426	LG19	20.07	8604863	67.95
	4781	LG6	39.55	25035789	35.06
Dla0006		NA	NA	25269003	NA	19.455
	4789	LG6	55.59	26544078	3.85
	3776	LG2	61.83	20347096	82.05
Dla0104		NA	NA	24689183	NA	70.77
	3818	LG2	31.24	25289821	59.49
	5412	LG8	6.62	9973939	75.95
Dla0105		NA	NA	10127559	NA	77.08
	5170	LG8	7.26	10726163	78.21
	3818	LG2	31.24	25289821	59.49
Dla0106*		NA	NA	25784997	NA	59.875
	3819	LG2	31.24	25290106	60.26
	4386	LG5	27.91	15156855	75.64
Dla0112		NA	NA	12681454	NA	75.155
	4357	LG5	28.55	12502618	74.67
	1317	LG14	27.9	8949191	39.74
Dla0119		NA	NA	8349079	NA	36.535
	1292	LG14	31.11	6859642	33.33
	5686	LGX	0	16008984	77.22
Labrax17*		NA	NA	16504896	NA	73.17
	5685	LGX	5.99	15130824	69.12
	2116	LG18-21	14.31	10120646	58.97
Labrax29		NA	NA	9732294	NA	58.33
	2241	LG18-21	13.63	8493829	57.69
	999	LG13	0	6005890	53.25
Labrax3		NA	NA	6001586	NA	52.575
	997	LG13	0	5946003	51.9
	1786	LG16	30.55	2843722	61.54
Labrax8		NA	NA	2733963	NA	68.745
	1618	LG16	42.57	1043246	75.95
NA:Not applicable
* Microsat sits at the end of LG therefore most closest 2 markers above the marker location were picked
Heterozygosity values and distance in cM in the genetic linkage map are not available since microsatellites were not used for genotyping for the purpose of the present study
Heterozygosity value for each microsat loci was calculated based on closest markers (above and below the physical location, therefore represents an expected average)
DLA0003, 6, 104, 105, 106, 112 and 119 are from Chistiakov et al 2005
Labrax 3, 8, 17, 29 are from Garcia de Leon et al 1995
