# Supplementary material for: Gene-centromere mapping in meiotic gynogenetic European seabass
Source: BMC Genomics. 2017 Jun 7;18:449. doi: 10.1186/s12864-017-3826-z (PMC5463376; doi:10.1186/s12864-017-3826-z)
Supplement: Supplementary file 6 — Marker ID, physical map location, percentage recombination frequency and sequences (FASTA format). (FASTA 132 kb) [file 12864_2017_3826_MOESM6_ESM.fasta]

>14_LG10_67.08860759
TGCAGGCCTCGTAGTTATGTAAGGTCCATGTGACACAACGAGTCAGTTCACATGGATACA
GCAGTCAGCTACCGTCCTCTTTACCCGCTTAACCATGAAGCTACTGCACTGTGCCTTATC
AGGTCACGACCTTTGCCTCAGGTC
>19_LG10_69.23076923
TGCAGGGAGGGATTCTCGTCTGTAAAAGCAACAATTAGTTGAGGCGGACACACGCCGGAG
TGCTTTTTGTTGTAGTGCACAAATAATAAAGTAGCACTAAGCATTATTTCCAAGCGTGTC
CCGAATGGATGCTGTCGGTGTGTT
>24_LG10_70.12987013
TGCAGGTAGGCATTAGACTGAGCTATAAAGACCACAAGAGCACTTTTGGCCTAGAGCATA
ATAATAATTGGAAAGTCAGATCGACGTGTTTAACCTCATGGCAATAATGAAATGCTGAGT
TACATCTTTAAATCTTTGTGTCAG
>74_LG10_70.88607595
CATGCTATCAAAATGCAGTGTGACTGAAGAGCTCCGCAGTTTACAGCCTGCACTGAATGG
TTGGGTCCTGTTTTAGTTGTGTCTTTTTGCATAATGATACCACACCTGCCCTTAATTATC
TAAAAGCACTGGAAGCATTGATTA
>75_LG10_70.51282051
TGCAGGAGCCCCGGAGGGTTTGCAGTAGGATAACTCTTGTGGACTGACAGCTCTTGGATG
GGTAGGTCACATTCACTGGCCATGTTTAGGCCATTAATCAATGCTTCCAGTGCTTTTAGA
TAATTAAGGGCAGGTGTGGTATCA
>76_LG10_70.88607595
CATGCATCTAGCACTTTTCAAACACAGGATAAAGGCTTTGGGGGGCTAAAATATCCCCAA
ATACTTCCTGTCAACCGTCATCTTACATTTGAACAGCTATTCCCCTGTCTTAGGGCTGGT
ACACAAACATTAGTGAGTACAGTC
>80_LG10_71.42857143
TGCAGGTATTTTTTTCACATGCAAACGTTTAAGATTTTGTCAAATATAAGGGGTGGAATA
TGGATTATTTTAATCACAACATGCAGTTGTATAATTCTCCATGAGATTAGTAGAGTTGTT
AGGGTTGGCTGGAAGGCAACTAAC
>84_LG10_71.42857143
CATGCCAATCAAAACCAGTGCCAGTGTTAAACAGTCCACCTGCGTTGGTTATAGCAGTGG
TTCTCAACCTGGGAGTCAGGACCCCCCACTAGGGGTCGCCAAAAGCTTCACAAGGGGGTC
ATGAGGCCTTCCTGATTTTAAGGG
>89_LG10_72.15189873
CATGCAAATGACTGATGGCAACCTCTGCATGTTTCCTCTCACAGGTTTCATTTACACTGG
AGATATAATCCACCGGATGCTCACAGCCACTCAGTACATCGCCCCCCTGATGGCGAATTT
TGACCCGAGTCTGTCGAATAACTC
>108_LG10_73.41772152
TGCAGGGACCATTTGTGTTTGTGGTGCACTCGCACCTTTGGCACTAAGGCACAGCAGATG
ACCAACTGTGTCCAGGAATTCAACTTAAATCTTATCTTAAAGTAATGTTAAAATCACAAA
TAATCATTGTCATATGTAGAATAT
>117_LG10_71.79487179
CATGCAGCTTAAATGAGTGAATCTTTAACAAGACAAAATGCAGAGACATGTACATATGGT
AGCTGCTTTTGTTATCCAGTACGAGGAGTCACCTTCAGGCATCAACATGCGTATGGATGC
ATGGTGGGAACCATGTCTTGATAA
>119_LG10_71.42857143
TGCAGGGTCGAAGAGCAGCTGGAGTGAAAAAGGATAGATGGACTTTGGAGCACTTACAAG
TTGGATCTTCTCCGACGTCTCCTTAAGAACCCGTCCCCAGAAGTGCAGGTCAATCCCCTC
AGAGCTGCTGTCCATAACCTGAGG
>120_LG10_70.51282051
CATGCATTTCTTGGAAGTACTCAGTTTCCAGCAACTTGCTTTTTTCTTGCTAGATATGAA
TGTGTTTATTTGTCTAAGAGAATCATGGGACATAATTTAAAAAGAGCAGTGATGGTCATC
ATACAACATAACAAAAAGCTAATT
>122_LG10_69.11764706
TGCAGGCAGAGGAGAGAGTGGACAGCTAGGAGTCGTACCGAGCTCTTCTACCTTGGTTAA
TATGTTCCATTACTTTGTGAAGCTGTTTCTCTAGATGTCGTACGACTTTTATATCATTCC
ATAAGAGGTAAGGACCAAAATGAA
>134_LG10_76.62337662
CATGCAGTTGCATTCAGCTTTAATGCTCTCGCAGGTTGAGTAACATTTTTGTTGCGTTTA
GGATGAAGTGTCGTTACACAGCGAGCTCTCGGCCAGCACTGACAGCCTGTCGGAGAACAA
GGTGAGTCTTGGCGATAGTGAAGT
>138_LG10_78.48101266
TGCAGGCTTAGGATTATGCCTTTGTCTTTATTGCCTGCAATGCACAGAGAAGCCTTGACT
TGTTTATTTTTGATGTTTTCCCTAAACACACCTGTAAAGAAAAAGTAGGCTAGCATCTCA
TTATGCTCTCAAAACAGGTCAGAA
>140_LG10_75.94936709
CATGCTGGTCTGTGTTTATACACAAATCTACTCACACTGACCTATAAAAAGAGCTAAAAT
AGAGCTGGAGGATGCTAATACAAAGAAGAGTCCTCCAGCTGTTTTGCACATTGAACATCA
GTAAACACGACGAGGTGTGTTCCC
>141_LG10_76.92307692
TGCAGGCATTTAAATCCCACTGATAAAGCAGGTGAAGACTTAAATCTGATAGAGAGTTAA
GACATAGATCATTTGGAGTTGATTATATCATCAGTTCCATGCAGGGAAGACGCCATAAAT
AAAGGGAACACACCTCGTCGTGTT
>158_LG10_83.11688312
TGCAGGCCAGAACATCGCAACCACAAAGTGTCATTTCAAAATGAATCGCAGTAGCATGAC
GTTTTATTATTTATAGTTTTTTTTTCTTTTTCTTAGAGGCAAAGCTGCTTTGCAGGCAGA
AATATTTTCATTGGTCAAATCTCA
>159_LG10_83.11688312
CATGCTAACACTGGCGCAATGTCCGACTGTCCGCCCACTGAGATTTGACCAATGAAAATA
TTTCTGCCTGCAAAGCAGCTTTGCCTCTAAGAAAAAGAAAAAAAAACTATAAATAATAAA
ACGTCATGCTACTGCGATTCATTT
>164_LG10_88.60759494
TGCAGGAATCTATGTGACTTTTCTTTGTTTTGTTTTGCCTGAGTGAGCATGTCAGATTCA
ATTCAATGTAGAAATGCTGCTAGGCTGCAGGAAACAGCGTCAGCTAAATGGATAACAGTA
GATGAAATACTTTGAGGTAAACTT
>175_LG10_42.30769231
TGCAGGTCGTGGGAGAGTTGAAGGGAGGTGTGGAGCGAGAGACGTAAGGCAAAAATACTG
CATAATGGAAGAGGCAGGGTAATGCCAGGGTTCTATAGAAAATTTAAGGATAGTTATTGT
GGTTTGGCCTGCTGATTTGGGCCG
>183_LG10_46.83544304
CATGCAGGGTGTTGGCGGTGTTTGCTCAGCTGCAAGTGTTGTTCTCAGAGCAAACAACCT
CTCGGAGATTCTCGCACAGGCTCATCTCCTCCTTCAATACGAATGTTAATGAAGCCCAAG
GGAGGCACAGTAATGGGCAATTCT
>203_LG10_61.53846154
CATGCTACTCAGAGAATAATTTGAATTTTTGCATTTGCTGTGATGAAAATGACATATTCT
TTCAGCATAACCTTGCGAATAATCTTCCGTCTGTGCAGGTATTGCAGTTGTACTAATATG
TCAACCGTGCCAGCCAGGCTTACA
>207_LG10_63.63636364
CATGCAGGTTTGTCTTGGTTACCTGAAGGTGAAGGAGTAGCAGGGTGAGCGGTTGTGACA
ACAGGTACAGTTGTGTGTTGAGATGTAGCCACTGCAGAGCTTTTGTTCAGTGTTTGTGTT
TTATATACTGCATTTGTCGCAGTC
>208_LG10_64.1025641
TGCAGGCAGGGATGAAACATCAACTCAAACCACTACCAAGACAGAAGGGACAGTGCATTC
AGAGACTGCGACAAATGCAGTATATAAAACACAAACACTGAACAAAAGCTCTGCAGTGGC
TACATCTCAACACACAACTGTACC
>222_LG10_65.38461538
TGCAGGAAAACTAGGCCCTGAAGGCTTCCTGTGATGAAGAGGTTGTTCCTCCCACAGATG
CACCCACCCAGCTCCACAATTAAAATCTTTGCAATATCTCACTTGCTGATGCCCTTCTAG
ATCCTTACCTTGGGGAGGATACAA
>224_LG10_65.38461538
TGCAGGTCTTTTGTCCCTGTTGTTGCGACTGGACTATAAGAGGTCAATACTTCATGAGGG
GTAATGCTCAGTAACTCAATCTAACTGATGGCAGCTGGTAAGCCTACAGTTTCCACTACA
GGGTTTTTGTACTGCGACTTCACA
>239_LG10_64.93506494
TGCAGGTACATGCAACACTTGTCCCTACAGGGCATGAAATACACTGGAAGATATAAGACT
GAATAAAAGTTGGCACGCATGACTGGCAAAAGATTGTGACTCACTGTGCACACTCAGCAG
TGAGACAACACACATGGGGGGGGG
>5933_LG10_89.873417721519
CATGCTGGGAGGTTAGCAAACAAGACGCAGTAGTAGCATTTAAGTTCTTAAAGTGGGCGT
GCTAAAGCGTGCTAATGTGTTAGCATAGAACTACTATCATTCAATATAATGATAATAATA
ATATATAATGCTAAAGTATTAGCT
>255_LG11_58.2278481012658
TGCAGGATATAAGGAGCGCGTTTTCGTTCTCTCACCTGAGCGTCCCTGACCAGGTCATCA
CTGCTCTGGTTTTTGCGGAGGGATGTGGTGGGAGCCTCCGTTGGCTCAAACATGGATAAT
GGACGCACCTTCCTGTCCCTCTTC
>256_LG11_58.2278481012658
CATGCACTATTTTCACAGAAACTGCACTGCAATCCCTTCCTGTAACTCTGAAAGCAGTAA
ATGTTCCAGGAGTTTCAAAGGGGCTTTTGTTCTGTCTATTTCTGAACTACACTGTGTCTG
AACATGAGACAAAACTAATTACTT
>260_LG11_86.7647058823529
CATGCTCAGACCTCGTCAACCTTCATTTTGCTCTCCACTACACACCTGTAAAGTTTGACT
GCATTCTGCACATTTATGATGGTACCGCACAGGCACAATCTGTCCACAGACAGACAGACA
AACACCTGGCAGAGTGCTCAAAAT
>261_LG11_85.7142857142857
CATGCATGCTCAGACCTCGTCAACCTTCATTTTGCTCTCCACTACACACCTGTAAAGTTT
GACTGCATTCTGCACATTTATGATGGTACCGCACAGGCACAATCTGTCCACAGACAGACA
GACAAACACCTGGCAGAGTGCTCA
>290_LG11_81.0126582278481
TGCAGGACATTAGCACTATAAAGACTGCTTTTAATGTGAAAAGCTACATAAGTATTACCA
TGTATAATATACTGTATGTATTGAGTTGGGTTGACAGCACAAATCTGCTTACTGAATCCA
CATTAGTGCTGCACCTACTAGGAA
>299_LG11_87.1794871794872
TGCAGGCTGAACCCACAGCCAGGGCCTGGCAGCAGGCATTTGACCCTGTGTTGTCCATAG
TACCCTGTCTAATGATGTCCTTACATAACTCCTCTGTCTTTTGTGATTTCTGATTTTATT
ATTGTCTGCTTTTTAATTGTGATA
>301_LG11_52.5641025641026
CATGCATCGCCGATTCTGAGGCCACACTTGCGCAACGACACATCAGCTCCTCCCCTTTCC
CAAAGACTTATTTGCATTGCAAAGTGCTTACATTCCAGTCCATTGGGTATATCTGGAAAA
TATTTTATTAACTACCAAGAGGGC
>317_LG11_50.6666666666667
CATGCGTTGTAAGCAGAAGGCTCAGGTTCAGATCAGGGGAGCAGAATATCCTGACAGGGA
CTAAAAAGCATGTCGATTTTTAGTCTTAGTGAATACATTCAGTCATCAGATGTATATATT
TTTCTTTCTCTCATTGATCTTCTA
>334_LG11_80.5970149253731
CATGCTCATACTGGGAGTTCAGAACATGCTTTTATTATGCAGCAGTGGCTTTGTGTTTAT
TTCCATGCATTGCACTTTATTGTTGGGCTGGGTGTAGATTACACCTGGCCCCGGTGTTCC
CAGCGAGGTCCTGTTACTCAGACC
>335_LG11_81.1594202898551
TGCAGGTCGAGAGAGAGGGTCTGAGTAACAGGACCTCGCTGGGAACACCGGGGCCAGGTG
TAATCTACACCCAGCCCAACAATAAAGTGCAATGCATGGAAATAAACACAAAGCCACTGC
TGCATAATAAAAGCATGTTCTGAA
>347_LG11_37.5
CATGCTAACCCTAACCCTATGCATGAGAGGAGTGTTATTGAGCACATATAGAATGAAAAG
TTTAATTTACAGACTAATTTACAGTTGCCATTTTGACTGCCATATAGCTGCAGGTGTAAG
ACCTTCAGGGACAATACCCTGGAG
>359_LG11_25
CATGCTTTCATTTGCGCTGCGTGCATTGTATGTTCTTTATTTTTGCCTTCCGTACTTCCC
CTTTTACCCAACAACCATCTGCTCTTACGGGCATTTCATGGAAAGCGCTGCACGTTTTCC
AGATGTACAATAAAGGCGCAGTCA
>360_LG11_25
TGCAGGTTGAAGCTTTTTGTGCTTTCACGCTTGCTGCAGGTCGCTTTAGAGGAGAGTGCC
GGTGATGGATACGCAGATTAAACCAGAACAAAAAGACCAAAGTGGTCTTAAAAGTAAGAC
AAGAGTTTGCTCTTCAACTCTCCT
>365_LG11_12.8205128205128
CATGCCTAATTTTTATTATATTTTTATATTATAATATTTTATAGAGTTTTTATCTTTTTC
TACTCTTCGCAATACATTTCCCCTGTGCTGCTGTGCCAAATCTGAATTTCTCTTCTAGAG
GATCAATAAAGGAACTTCTCCTGT
>372_LG11_7.79220779220779
TGCAGGGAGCACCAGATAGGTGGAGCTTATGGGCAAATTCGACTCCATCAGTTGACGCCA
GCAATGTGTGTTTGATTAACTTTGCTCTTCTGCGGTTTCTGTTCGCCTCAAACCCACTCC
ACCCACCTCGTACTCCGAGCACAA
>378_LG11_6.94444444444444
CATGCGTTTTTGGCAGTAAGATGACATGTCCTCTCATTGGCCTGTCTGTGTAAACTGACT
GATTGTGTTATTTAGAAGAATAGGTGCTGTGTGTATTTAAGCCAAATAGTCTGGTGGTGC
TGGATAGACAAGCTATACCACAAA
>379_LG11_6.41025641025641
TGCAGGACAAACGGGCTGAGGACGCCTTTTGCTGCTCCAACACAGAACTGGTACACATAG
TTGACTCCTGACAGGATAGACAGGCAGAGAGAGAGTCAGTTGAGGTTTAAATTAAACTTT
AGACAATATTATACATAGCTTGAG
>384_LG11_6.41025641025641
TGCAGGACTGGAGCTGCAGGGAGCGGGGCTCCTGATGGCCCCGGGCAGGAGTTAGCAGGC
AGCTTCAGCACGGAGCTCCAGGTGAAGCTGCAGACATACAGCACTCTGACGGGCTGCCAG
CAGATGACAGAGAGGCTGAAAGAC
>385_LG11_6.41025641025641
CATGCAAAATACTAGTAGCTTAAAGGTATAAAATTGAAATGTCGCATGATGGTCCAAATG
CATTCTAGAGACATTTTCTCTATATAATTATGTAGAATATTTGACTCTTTTCTGGCATAC
ATGCTGTCAAATATGAATTTTTCT
>387_LG11_3.84615384615385
CATGCAGGCCTCCACCCTTCACAATCACAACATCCCCTCTGCCTCATCTAAACCACACAG
AAGGGAGTATGAATGTCCACATACACACATTCACACGACTGTTATTTATTTTGCTTTGCT
GCCTATTATCAATAAGCCAAAGAC
>388_LG11_3.84615384615385
TGCAGGGTGAATTGGAGATCTTGCCAAGGCAAATATGAGATTAAAAGTTCTTTGAAGTGG
TAAATCCGACGCTTTTATCCTCTCTGAGGGGAACTTTGGCGGAGGGAGTCCTTGAAGGGG
AATTTTCTCTAAAGCATGTTGTGA
>389_LG11_3.84615384615385
TGCAGGACCAGGCTCTCCAGGCTTCCCTCTGGGTCCCTGAAAACACAAGAGGTCTCATCA
CTCCTATATATTTGTCATCGCAGTCAATCGACTTCTCTCATAATGTGTATTCATGTAACA
ATCAAACTGCCCAGTTAGTAATAT
>396_LG11_76
CATGCAAGCAAGTACTTCTTCACATGACACACAATTATTGGAGGCTCTGTTGTACTTTTC
ATTCAACAAATACAGAAAAAGAAAAACGATTTATTTTTAAGTCACTCTCAAAAAACATCA
GTGGAATGATTAAAATGTCAATGA
>399_LG11_77.9220779220779
CATGCTAGATATTGTGGAGCACGACCTGCTGAAACCCAAACTGCCCTCAGTCACCTACCT
GAGGCTGGACGGCAGCGTGCAGGCAGGCCTGCGCCACTCCATCGTCTCCAGGTCTGTGGA
TTGAGTAGTGTAGTCACTTTTTAT
>413_LG11_74.025974025974
TGCAGGGGAAGACATATGTGCATCAACTACACATATCAACTTTAAGGAAAACAATCTTCG
GGAAAAGGTCTTGGTCATTTTATCTTTTAGGCAATGAGACCAAAGACATAAATATTACAA
ATCCTGGCTGGATCCTCTAAGTCC
>419_LG11_72.1518987341772
TGCAGGACTCCAGTAAAGCCAGGAATTTACACCTGCTTCTATTTTTACTCCTGAACAGAA
TTACAAATTTACTTCAAATCTCAAAACAAAGGTGAATGATGTGAATAAATGCAATTTGAC
TGACATATGACCTTTGAATAACGG
>421_LG11_73.0769230769231
CATGCATGTAAGGACAAGACTTCCATCCGCAAAACTCAGAAACAACCACCATGGGTGGAT
CATAATATCAGAAAGTGGGAAAGTTGCTCCGGAAACAAAAAGTCACAACAGAAACAAAAC
TTGTCCGTTATTTAAAGGTCATAT
>425_LG11_67.948717948718
CATGCTCATGAGATTACCGGTAATAGCTAGTGAGTTTCACATAAACACTTGTTCTATCAA
TAACACTGGAATGAGATCACAGCCAACAATTGTCTCAAACAAGATTTGTTGCACATAACA
TTTTAGAAGAATACCATATAAAAC
>430_LG11_68.4210526315789
CATGCATGTATGTGCATGTAGAGATCACTATAGGCAGAGGAGCCCAGGACACTTTGACAC
TGACAGCGACAGTAATGAGCCTACAAAATCTCCTCACCAGTCATCCACATCCATCAATGA
CACACGGGGAGCAGATTAGATGGA
>431_LG11_68.4210526315789
TGCAGGAGTAGTGTGTAATGTCAAGTGATGGATGCAGTCCATCTAATCTGCTCCCCGTGT
GTCATTGATGGATGTGGATGACTGGTGAGGAGATTTTGTAGGCTCATTACTGTCGCTGTC
AGTGTCAAAGTGTCCTGGGCTCCT
>434_LG11_67.948717948718
CATGCATGTGGTCATTTCTCCCAACCATAATCCCCGATCGGGTTTTAGTTCCTAGTAACC
AGGTGGACCCATTCTAGTGGACCCATTCTAGTTTAAGCTATAATTTAATAAGTCTGTGGT
TCTTCTCGTCTAGTTGCAGTGATC
>436_LG11_68.3544303797468
TGCAGGGGCTCGCCCTTAACATGCACACTAATGGACCATGTGTGTTTTCACTGTTTACAC
ATGGTTGAGAAAATGTCTGTTAACCTGATGTCTGCCGCTCTCTCTCCGAGTAACATTAAG
TAGAAAGGATGGGGTATTTTTTTT
>439_LG11_68.3544303797468
TGCAGGAGTTGCCAAAGATTTTAGGGCTAAACTTTCTTAAACTAATCCACCAGACTTGGT
TATCACAGATAAATTCCCGTCCATTTCTTTTGCCTTAATCTCGACTGTCTCACCTCGTCT
TACCGAGCTATCTGTGCCCCCTCC
>447_LG11_68.3544303797468
TGCAGGAAAGTGGATTCACAGGCAGACATTGAGCTGTTACTATGGTATCACTGTAAAATT
ACTATATATATTTCAAATAATTATGGTGTTTTGATGAACTTGCCTGTGTTTTGCGAAGAA
ATATTAATATAAAGGTCAAATACA
>448_LG11_68.3544303797468
CATGCCTGTATTTAATTTTTTAAGTCACACATGGGCCAGGTGGTTGCTTTGAACACAAGG
TGAGTCAGTGACAGAAAGGCTCAGGCTTTTTCAAAGTTAATGTATTTGACCTTTATATTA
ATATTTCTTCGCAAAACACAGGCA
>454_LG11_67.0886075949367
CATGCCTTAGCTGTTATGTCAGACGGTGTATCGGGTGAAAATGCAGGTCTGAGAGCAGCT
CCGACCTAAATGCATACATGATCAGTACAAAGTTCAATTCCTCAATTTGTGTCACATTTA
TTGTGTCACTCTTCATTTTGGACT
>455_LG11_69.3333333333333
CATGCTGTGGCCCTGTGGCTGAGCAGCACTGGGTTTGGAGCTGGTGAAGAGAAAGAGGAG
GTCCCCTCGGCTCCGTCTAAGGCTCCTGCTCTCCCTCAAGGAGCCTCCTTCACCACAAAG
ACCTTCGAGGAGTCAGTGGAAGAC
>462_LG11_61.5384615384615
TGCAGGAGAGTGACAAACCACAGAAAGCTCCAATTCTTAAGTCACTGAAAATAAAAAGGC
TGCACTTCAATGTATGTCGGAGATTGATGTACTCACGGTGAGCGACAACGTTGTTCAAAA
TTTTAACCAGTTCAAAGACTGATA
>465_LG11_61.8421052631579
TGCAGGGGAGGGAATACAAAACATCAACAGACGGACCGAAACAAGAAGGCCAAGTACGGC
GATTCAGAAAGCCCTCTGAGGACACACTCCACTTTCCTCTATACAATTTAACCATAATGG
AAACTTACCTCAAAACAGGGAAAG
>472_LG11_58.974358974359
TGCAGGATGGAGACGGTCTGAGAGAAGTGGTGTTGTTCCATGGTGGAGGTGGAGTACAGA
GCAGCCAGCGGATGGTCAAACTTCTGCAGGTATGTGTTGCTGTACCCCCGATGGTCCAGA
TCATGGCACAGGCAGGCTATCAAC
>496_LG11_57.6923076923077
TGCAGGATGCTTGCAAAATAGGCCCCGTCATAGACCATTGGGATTCTCAGAATAACACAG
GGATGAATTCCAGCTTGTGTTTTCTGATCAACCAGCAAGATTAAACTCGAGCTGATAAAT
GAGAACTATCAGAGACCAGAAAGC
>508_LG11_87.1794871794872
CATGCAGGAGGTCATGCTGCACAGGTGGGTCAACAAACACAGGACTTTCACCCAGGAGGC
CGCTGCCCATGTCTTGTATGAAACCAAACCGCTGACTTGTTATAAGTTACATAACATAAC
CCAAGTAGTTTTGTCGGGACTCAG
>509_LG12_57.6923076923077
CATGCGCTTTCTGAAGTGCGTGTGAGACGTTATGGGTCAAGTTAAATGTCAGTGGTGTCG
TTTCCTCGTCCTCATGGATGTGTTTTTGTTTTTTAAATGTTGTCTTAATCTGATTAAAAA
AAAACAAAAAACATTTAGCATTCT
>512_LG12_57.6923076923077
CATGCTGTGGAGCTGCTCTTTGAGCTTGTGACACTCCTCATCCTTGGTGTTGCTGTTCTC
ACTACTGCTGCTTGCGGGTCTTCTGTTTGTCGGTCCTCCAACACTGTGTTCCTGATGCTG
AGGCAACCTCTGTTTGCGTTTGTT
>536_LG12_62.0253164556962
CATGCAATAGTAAAAAATGGAATGGAAAAAAATTTCAATATGCAGATTTGGAGCAAAAAC
CTAACAACAATGGTACAGCAGAGATTAATAAACAAAGCTTATTCTGCTTTATACATTTCC
AATTATACTATGCAGCTAAAAATA
>552_LG12_64.1025641025641
CATGCTAACTAATTGCATATACATACTATAAAACTACAGGCACACTAAAAAAATATCATG
CAACGCCATTTGACTCATACAAATGAGTGAAAACACTAAGGAACATTTTGTCTTTTAATT
TCAACGGTGTCCCATTCTGTCGCA
>555_LG12_64.1025641025641
CATGCTGTAAACAGATTTACAGACCGACCTATTAAGCGATCCAGAGACAGACAGCGGAAC
TTTTAATTTCTCACCGGACTCCTATATGATTAGACAAAGTAAACAATCTCATAGCGCTGG
TGATGTTGTGTGTTTGATAGATAA
>557_LG12_64.4736842105263
TGCAGGAAATAGCATTTTTCTGAACAAACTGCTCTGGCTAAAAACAGTGAATGTGTTTAA
GTTATTCTATATGTCAGAGATGAAACGCTGCATTATTTAGGGGTTAAGGCCACAGTCTTT
CCTTTCTGCCTGGTACTCCCCAGT
>586_LG12_10.2564102564103
CATGCACACATGGATTTTCTTTTGCTACAAAGTCACAATGCTTCTGTAGTGCACCTTTTG
CATTCTTTTATGGCAGTCTGAACACAATGAGTAGCCTTAGGATACTTATGTAGGTTTAAC
CCATATAGCTACCTGACATGCCGT
>590_LG12_70.6666666666667
TGCAGGAACGACTACTCGCTCTCACTCAGGTAAACACTCATTTACATTTATCTATTAAGA
GCTATTTACTGCACGTACTTGGCTTGTCCCATCTCTGTGCCAGTTGTAGCAGTTGTTTTT
TTTACCACTCGCTTCATTCTGAGC
>597_LG12_71.0526315789474
TGCAGGTTCTGATTCTTTCTTTCCACAGAGATGGTCTCTGTCGGGCTTTTGCAGGTCTGG
TGGTCATTTAAAAGCATACACAGTAGTTATCAAAGACATAGACAGTTCTCAGTGAATTAT
GTTGAAGTTCTGTAGTGTAAAACT
>605_LG12_71.7948717948718
CATGCTTGTTTCAATAAGACTTCAAAGCATGGACTGAATATAACACAGGAGAGCCTACAT
TAGGTCAGAGTGCAACATTTTTCTTACCTTGGCACTGAAGAGTTTGGCTCCAAACAGGGG
CCATTTCCGAGCCACAGTTAGGTA
>629_LG12_79.746835443038
TGCAGGATTCAGTTTGTGTAGTAATGAATGTTATGGGTTGGCTGAGCTTCTTCCAGCTGT
TAAGATCACATTGCAAGCCGATCTCTAGAAATGTTGGCCTGCTCAGCTCTTCATGTTTGT
TTGTCATGTGAGCCAGGTTAAGCA
>637_LG12_84.6153846153846
CATGCGCTTGAGTAGGAAGTTTATTTTGAAAATTCGCCCCGGAAGTGTGGGTGTTGTCGA
TCGCTGCTGTCACGGTTGCTTGTTGTGTGAACGCCAAAGAGCAATAACGTAGATAAAGTT
AATATCAGAAGACCAACAGCGACT
>646_LG12_84.8101265822785
TGCAGGCTGCAGCAGGGCCGATCAAAGGTGCCCTCACACAAAGCTTCAGCCTGGGTGTCA
CCTTTAAAACCCCTGTTTGCTCTCACCCGTTGACATTGACAGTAAACTGACAAACCAGCC
TGTAAAACAAGGCCCCAACAACCT
>651_LG12_87.3417721518987
CATGCCTTAAGATTATAAATAAAATGAATGAAAATAAAAATCATTATCACTGTATTAAAA
ACATTTTGCTGTTACGCTACAGCTAATGACATGAAAACTCATGGATGCTGGTTGCCATAG
TAACATAACACACTTTCCAGGTTG
>659_LG12_87.3417721518987
TGCAGGATTTACAGTCCTTGTCGCCCATGTCCAATATTTTACCAAAATTTATCATTTTTC
CTGTGTTTCTGTGCTGATTACAGCGTAAATAACGCAAATGGCCTTTAAGGCTGTTTGTTT
GTTGTACAGTCACATTCAGGATTG
>662_LG12_88.4615384615385
CATGCCATTGCCTCAATCACTTCATATTTGACAGCACACAGTTCACATTCCATCTTGTAT
TCTGAAGTGACATATTGAAGATTTTATTTGGGATTACTGCCATCATCCTTGCCATCTTTG
TTACTAGAACCAGAAAAATCCCAA
>669_LG12_86.0759493670886
CATGCAGATTATTAGCACACTACAGAATCATCCACAGGCATCTGGCTGACAAAACACTCA
TACGCAAACACTCACTAACCTATAAATGAAAAAGGTTACATTATTTTCTACTCTGAGAAC
AAGTACCTTCTTCAGAAGGTTTCA
>670_LG12_86.0759493670886
TGCAGGGAGCGAGGACAAGTTATATTTTATGCTATTCAAATATAGCGAGTTAATAAGAGT
AAAAGAAACTTTCCAAAGCAATTTAAATATTATACTGCTTAGACATACCAAGTGTGTTAT
TAAGTTTATTTTCTTTATAAGAAA
>677_LG12_93.6708860759494
TGCAGGACCGTCTTCCACTGCTCCTCTGTGTCTCTCACTGTCTGCTGAATGTGGGCTTTC
CTGCCCTCGTCTGCGTCCTGATGGTCACACAGACTCTGGCCTCGCCTCCTCAGGTTATTC
ACTTTACAGTCACCTTCAGGTTTG
>688_LG12_36.7088607594937
TGCAGGGCAGATCGGTGGCAACACTCACTGCTGAGGAGCTCAACTGTGGTATGGAGAGAA
AACCTCAGAATTCCCACTGAGCATTAATATTGTGGAATGTCCTGGAATGTTGGTCGGCAC
TTTTCAAACTGGGACAGTTATGTA
>690_LG12_37.1794871794872
CATGCTATGCAACTACAAGTATATGGCTTCGTGTAGTGGCCAGATGTGTGTTCTTCTCAG
TATCAAAAGTTGTCCTGCTTGAAAACAAACGTAGGTTTCATTGAGGTGGCTTTCAGCCTA
GTTGATGCTGTTCCTCAGAGACAA
>695_LG12_40.9836065573771
CATGCTTCGGCTGTATTGCACTTCACTATTAATGTGTTGCTCTCTACTACTAAACCAAAC
ATCATACACAGAGAGAGGGAGAACTCCTTTGCATGTTTTGGCTAAGTCATAAATATTGTT
AAATCATTTTGAAAGGTTATTTAG
>718_LG12_50.6329113924051
TGCAGGGGTTCCACAACACAGCAGACATGCACCATACTGACTCTCATTCTGTTCTTGTTG
ACATCAAGAACCATCTGCCTATGTAGCGTTAATCCCCCCTCGCCTCACACAACAGCACTA
GATAGCAAAAACTTTTATAAAACT
>732_LG12_53.8461538461538
TGCAGGATCCACTTCCTATAAACTTTGATCACCTTCCTGGTTGCTGATGCCTCGCAGGAG
GGCAGCAGGAAGGCCTTAAGAGGGAAAAAATAGACTTTTAATTTAATTTATTACAGTATT
ATGAATGCTTTTAAAATGTAGCCT
>743_LG12_56.4102564102564
TGCAGGATGAATTAGAATTACTAAGGCCACCTTACCATTCCTCTCAAAGTTTGAGGTGAT
GACTAAATACCTGCAAAAATGTTTGCCAGCCTCAGCTGTACTGTACTGTAAACTGTGGAC
TGCCCATTGTTCTAACAGCCCGTT
>744_LG12_56.4102564102564
CATGCATACCTGCACTTTGGTCCGTTTAGATGTTGGATGGTTGGTCTCAAGTTGACTTGT
ACTTGTGCATTTCTGTTTAAGTTTGACCAACGTCTTTAATTTAATGAATTGATATTTTGA
ATGAACTCACTCTTAATAAATGTT
>745_LG12_56.4102564102564
TGCAGGTGCTCCAGGGTCTCGGTGTGGAAAAGACGCAGAGTGGAACCCGAGCTGAAGGCG
ATCCAGATGCCCACCCCAGCCACCACCATGTGTGACACCACCATGCCCTCTTCCTGGTGG
GCCTCCAGCTGCCTCTGGATGCAG
>756_LG12_55.6962025316456
TGCAGGCTGTGGAGGTCAATGTGATAATGGAGCCGCCGCTACTGGCTCTCCCCCGTGGCC
CAGCAGGGTGGACACTCTCCTTCCAGCTCTGTTTCTCGCCTCACTGTCGAACTCTACATC
CATCATTTTCTGTGTGCTGTCTCT
>761_LG12_57.1428571428571
CATGCCTACATGACTAATATCACGTATTGCACTTACACAGATTTCAGGAAACTGAATGAT
ACCAGTGTTACTTAACTTTAATATTTAAATCTTGGCAAAAACAAGAAGTGTGTGTGGCCT
CACCTACCAGTGCCCTCTGTCTCC
>771_LG13_76.9230769230769
TGCAGGTCTGCCATATACAGCTCAGTGTGTTGCACACAAACCGATGCGCACAAAATCTAG
CACCACACGCGATGACATGGAGTAATCCTTCTGTGTAATTTAGGAATGTGACAAGTACAA
GTCTTAGGACGTAATTCACTTAAA
>777_LG13_77.2727272727273
CATGCAGGTTGTGGGCTCCCACCACTGTGGTGGAGCCATCATCTCCCCCTACTGGATAGT
CACTGCAGCACACTGTGTAGCCAGGTGAGGCCTTTTCATCATACTTCTTAAAGCAGTGGT
TGTGGTCTGAGCCAGCTTGAATCT
>808_LG13_78.2051282051282
TGCAGGAGTTCATAGCTGCTCTGTACGTCTTCACGATGTTTCGCTCAGAGTCTAAGAACG
TTCTGGCCTCTGGGGGGTTGCACATGCCCAAGCTCTTCACACCAAAGGATCAAACCAAAT
CAGTAGCTGGCCTGGTCCAGTGTG
>809_LG13_77.2151898734177
CATGCCACACAGGTAGCGCAGGAACATGTCATAGTGGCCCAGCGGGGAGCTCAGGGTTCG
CTCCAGGGCACACTGGACCAGGCCAGCTACTGATTTGGTTTGATCCTTTGGTGTGAAGAG
CTTGGGCATGTGCAACCCCCCAGA
>845_LG13_78.4810126582278
TGCAGGTATTCTAAAACCTCAGTGAATAGAAACTTTAATGTAATTTATGTATAGGCTTAT
TAACCATCACAAACAACACAAACAATACTTGAAAATGACTCTAAGTTGTATGTTTTACTG
CAAAAAAACCACATTCTCTTTTAG
>863_LG13_78.4810126582278
TGCAGGTTACTGGAAGAAGAGGTGGTGTGTGTCTGACGGGAGCGGGTGAGGCGCAGGGTG
GAGGGCTGAAAGGCAGAGGCGAGAGCTTGGCTCAGGTGGCGAGGGTCCAGAGTGGCTGCA
GCAGGCTTGTGCTCTGTAAGTCCT
>864_LG13_79.4871794871795
CATGCTCAGCACACACACTCCTTCAGCATCTATCAAGAGGACGAGGAGGATGACATTAGG
GGAGGAGGAGAAGGAGGAAGAGGAGGACTTACAGAGCACAAGCCTGCTGCAGCCACTCTG
GACCCTCGCCACCTGAGCCAAGCT
>879_LG13_81.0126582278481
TGCAGGACGCCGGTGTCTCAAGGAGAGTAATTGAATACCTTTAACCTAAATTCAGGAGGT
ATATTGATCATGTGCAGGTGCGGGGAGTCCTGAAGTTTCATTGCGAAACATCCTCAACAA
GTTTTCTGTACCGCTGATTATTTC
>893_LG13_82.2784810126582
TGCAGGGACGAGCTTCTGACGAATAGAGAGATGATAAGTAATGTGTTATTTGGAAACTAG
GCCGGAACACAGTTATCAGATATTTACTCTCTTCTTGTTAACTTGCAAATCTTGCGTGAA
GTCTTTGTTGTGCTTTTGCAAGAT
>895_LG13_0
CATGCACTCTGCCAGTGAGCAGGGAAGATAAGTTTATTATATCCTGTTCTCTCTGATCTA
CAGAAGCCCACTTTGAGGATGAAGAAGAATTCAGCTCTGTCGGTGTCCGTAGTCACTGTA
TATAGCATCATGTACAGGCTGCAG
>899_LG13_86.8421052631579
TGCAGGCCGGCATACGGTATTTCATTTTCCAGTATCTGGCTGGAGGTTAGTGGTAATTTC
CCACTCTTAATGGGAAAATGACACATAGCTTTAATGCTCAAATCTTTAATTACACAACAT
GTAATATGACGACTTTGTGTGTCA
>945_LG13_84.6153846153846
CATGCAGTATTAGTTTCACCATAAAACAATAAATGGAAAAATTATTTATACAGTTATTCA
AGAGCAAAGTAATAACAAAGAAGCAAATGTTTCTGTCAAAATATTCACGAGGGTTGTCAA
ATACATTGAATCATAAAATGAGCA
>950_LG13_84.6153846153846
CATGCTGAGTCTGAGGAACAGCATATCAGTATTGGCATTCTGGGACCCAAAGGTCTTATG
GGTCAGCTTCAGACAGGGGGCGCTGTCCACAGTCCCATCCACACGGGAGACCTTGGAGAC
AACATGTTTAAAGATAAATAAATG
>959_LG13_85.1351351351351
CATGCAAATTACGGTTAAACAAATATGGTTGCTGTAATACTGGCATTGTGTATTGGAGCA
GACAGTTGCCATTAGATCAGTATCACTAGTTTCATAAAAATAAAAATAAAATAAAAATAA
TTTGTCACACATAAATTGTCCAAC
>961_LG13_83.5443037974684
CATGCAATTATGATTAGAGTGTGTGGAGAGAGAGAGCATTTACTGTAACATTTGATTTTA
AAGTGTTTCTCTTACAGAACACTGAAATACGTCAGCCCTTGTCTGAAAAATGCCATTGGC
GTGTTTGTCAGTGTGAATGGTGCC
>974_LG13_3.84615384615385
TGCAGGTAGCTTTACTAACACTGTGCCATCAGTTCAGTCCTGCTGCAATCTTTGGAGCTA
TCCCTTGAACTCTGTTTCTCTTTTGTGATTTTAAGAATTACCTTTCCTCATGGCATTATT
ATTTCATTCTGTCACCAAAACAGA
>976_LG13_7.69230769230769
CATGCAGTCTCCGTCTCTGTCACCAAAGTGTCTGATGAAAACGCCACAGGATACACGCCG
ATCAGAGGAGACTGGTTCATGCATTAAAACGAAACAAAATGCCATGTGTCAGAGCAGCTG
CTGCTCCAATAATAATGTCATCTT
>980_LG13_15.1898734177215
TGCAGGCAAGGTGCCTGCCAACTGGGTGACAACTTTACCCACCATTGTCAGGCCTGTCTT
TAAAGTCTGGAAGAAAAGGAAGAAGAAATTATTTTGGTGCTTAAAACACTCAAGTAATAT
ATTATGATTTACTGCATTTATTAT
>997_LG13_51.8987341772152
CATGCGGTGAAAGAAAATATGATTATTGAAGCAGTCCAATTAGTCCCTAAATTAGACCAC
ATGGCAAATTAAGAAGCCTTCACAAATCCCTACATAATTCATTACTTTGTCCGATAATAT
TGATTCTTGTGGTTGGTAAAGCTG
>999_LG13_53.2467532467532
TGCAGGGATGAAAAGAGATCATGGTGAAAACAACATACCCTTCAAATTTGAGGGAATTAT
TAGCATCAAAATGACACTGAATATTCTCTAGCAGCAACTTCCATATAAGAGTATCGGTAT
TGACCTTTAAAACCCACATCAGTG
>1002_LG13_53.8461538461538
TGCAGGAGTCCTCTCCTCCTCTGGACACTCCTTACAGCAGTCGGAGGGATTACGTCTTAC
GGGATGACTGCAGGTCAGCACCGGACACGTCACCTTCTCACAGTGCACTTCCCCTGAAGA
TCCCTGTGGAGGTAATGTAGCATT
>1026_LG13_67.6056338028169
CATGCCACAGGTGAGTAGACAAAATAACATGAATGCTTTATAACACGTTCCAAGAACACA
AAGCAGACAACCAGTCAAATGTGTTAGAGAAACATCAACTTAATAACATCGTTATTGATT
TTCTTTCAAGGTGTGTGACAGCTG
>1037_LG13_74.3589743589744
CATGCCACTCCTTCTGTAACAGTAAGTCACCCTGACCTATCTTTGACATTATGCTTCACT
TTGCAACTTCATTTCTAACATTGCCTGTTTATAAATCACTCATGCCATCCTTCAACTCCC
TACTTGCCTCACTCCCAGCTCTTG
>1038_LG13_74.3589743589744
TGCAGGCCATGAGCTCTCACCCATTTACGTAATCAAGAACACAGTGCTTAAGCAGGTGAG
ATAGGCCTAGGTGCAGACAGTATGGAATACACACTGTTCCTCTTCTGATAATGATTCTCT
TAAACTGTGAAAGGTAAGAAATGA
>1041_LG13_81.1594202898551
TGCAGGAAGTGTTCGATGTGACTGTAGCTTAATCAAAACCAAAAAGACAGAAAGCAGATG
AGATTGGAACTAATTACTTAATCAAAGCAGCATTTAGCGTGAAGATAAACTCAAGCAATG
AAGTGGTAAATGTGTCAAGACTCT
>5863_LG13_85.4838709677419
TGCAGGGGGCGGTATATATCTTCAGGACCAGTTTATTGGAGTAGCTCTTATATAATTTGA
CTTGTGTTGCAATGCAATTGTATCACATTTAAAATCAGATAAATAATATTAATATTTAAA
TTTATTTTATTGCATTTTTCACAC
>6038_LG13_74.6666666666667
TGCAGGCCCTCGAGGCTAACAAACTGAAGCCAAGTTGAAATCATCTGCCCAGAGATAATA
AATACTGTAGTCCTGCAGAGTAGAGGAGAGTTGTAGAGCTTTCTGTCTCTTCCCTCTGGA
ATCAAGTCAGAAGTGAATACAGGT
>1071_LG14_46.6666666666667
TGCAGGAAGAAGTGAAATAAATGTATGTGCCCTTGTGCTGTATGAAGTCCACTGCAGGTG
GACAGGCAGTGTAGATTAATTTATGCCACTGGCATGGGAGGGTTCCATGCACATACAGTA
CATAGCTTGAGCAGCGGTCTGGAA
>1072_LG14_47.3684210526316
CATGCAGTCTGAAGTGCTTCTGTGTTTTCTCTTTTCCAGACCGCTGCTCAAGCTATGTAC
TGTATGTGCATGGAACCCTCCCATGCCAGTGGCATAAATTAATCTACACTGCCTGTCCAC
CTGCAGTGGACTTCATACAGCACA
>1073_LG14_47.4358974358974
CATGCACTAACTGGCCAGTGTGACAACCTTGCATCACAAGGATTATTCACAGTCACAATT
AATTCAAAACATTCACACATAGCAAACAGTTAGTACATTAAGTGAAAGATCTGTCAGTTT
CAATCTCAACTTCCGTTATGCAAG
>1075_LG14_46.7532467532467
TGCAGGCGGAAGAGACACAGTAAAGCGCGCATCTGGACCAGCCCAGTTATGTCAAATGGA
GCAGAGAGACCAGACGCGTAGTCCCGAGAGAGGACATCGGAGAACATCTGAAGTATGTAG
TGTAAAGTAGCTTACCTGCAGCTG
>1076_LG14_46.7532467532467
CATGCTCAATATTTTAAAATGTTCATACACAACTACTTTGCAACACAAAACCATGACAAT
TTATGATGACAAATTACTTGATTTTTCAATTTTTCTGCCACATCTCCTGTAACCTTCGGC
CTTCTGTGAACTGACACATATTAA
>1078_LG14_50
TGCAGGCCAAAGTTGGCCCACCTTATGGTTTGTTTTGGCCCGCCAAATGTTTATAGCAAA
AACAATTCCTAAAATAAGTGAAAAAATGTAATATAAAATTGCTGTTACAGTTATTATGTG
GTAAATGCTCTTTAAATATGTTGG
>1079_LG14_50
CATGCATCTACAACACAGGTGTCAGTTATATCTAGATTGTGTGCTGTTATGGGGCAGCAC
AGCAGTTTTGAGTCTATTACCAGAAGACCAGGAGTACCCAAACTTTTTCTCTTGGAGGAC
CAAAACTGAAACTTAATGGGGGCC
>1086_LG14_49.3670886075949
TGCAGGAAGTAGAGCACGACAGGATGATGCTGGTGGGTTATCAACTTCCTCCAAGCTCTG
ACTCTGCATCCTATTTGACCCCCTATTAGATATTAGAACCACATTAACATATCTTACACT
ACACATTAGACCGTTTGGCAGACT
>1111_LG14_71.0526315789474
CATGCATGCACGTGTGTGACTGCATATTCCAGAGGATGTTTCTTACGACCACATTCTTAT
CTTAAATTATTATCTACCCTAAAAGCATGTTTAGCTTTGCCCTTAATTTAACCTAATTTA
GCTCCGCACTGACATCACAAAAGT
>1112_LG14_73.134328358209
CATGCACGTGTGTGACTGCATATTCCAGAGGATGTTTCTTACGACCACATTCTTATCTTA
AATTATTATCTACCCTAAAAGCATGTTTAGCTTTGCCCTTAATTTAACCTAATTTAGCTC
CGCACTGACATCACAAAAGTACAG
>1131_LG14_70.5128205128205
CATGCGTGCAATCGATGCCCGTCTGGCATTCGCTGTGTCAACAAGCATGGGAAAAGTTAA
TCAACAGCTTGGCACTCCCACTCCCATCCCTGCCTCCCTTCTCGGCTTTCCTTTAACCCT
CGTCTCTGCAACTTTTCCCACTCT
>1145_LG14_50.6329113924051
TGCAGGCTAACTTCAGTGAGGATTTTCATTATGACTTTTGACATTACAGGCATCTATCTG
CTCTCTGTGTTTTGTCCACCCTGCAGAATGCTAAATCCTACGCATACACAGTGTGAAAGC
GGTGCTGTTAAAGGCAGGCGTAAA
>1146_LG14_51.2820512820513
CATGCGCAACAGCAGGTGTTCGTGGACAAGGAACAGCTTGTTTTAACAGAGGAAAGAAAA
GAGCTCGAGTAAAGGGAAAGGGTGTCATACAGAAGGTTGTTAACCTTCAATCCAGCTGCA
CTCTTTCTGTTCTGTGTCCGAGTT
>1158_LG14_51.9480519480519
TGCAGGAACACTTCATAATCTTCCTGTCATCAGCTGTTGTCTAAGGCTCTTATAGCTACT
TGCATTCACACATGCAGACACACACATGTGACAGTGACAGAGCCTTTTGTTTATACACAG
CAGCTTAGTTCAGAATATGCAGAT
>1159_LG14_54.0983606557377
CATGCTTTCTCACAGCTCCTCTCCACCCATGAAGGGCAGACACACACACACATGCACTGA
CACACAGTTTGTGTAACGTGGTTTTCGCAGCAAGGACAGGGGAGCCTCCTGCAATAGAGG
GAAGCCTGGGAAAACAGCAGGATG
>1162_LG14_51.3157894736842
TGCAGGCCGTCTGTGTTTGGTTTCATTGACCAGTTCACAAAACTACTGCAGAATCAATGC
AAGGTTTTCATTTAAATGTTCACATACAACCAATCAAACTGGTTTTAACTAATTAAAAGT
AACAAAATCAAGGTATATTGAGGC
>1164_LG14_51.3157894736842
CATGCCTCAATATACCTTGATTTTGTTACTTTTAATTAGTTAAAACCAGTTTGATTGGTT
GTATGTGAACATTTAAATGAAAACCTTGCATTGATTCTGCAGTAGTTTTGTGAACTGGTC
AATGAAACCAAACACAGACGGCCT
>1214_LG14_62.8205128205128
TGCAGGTGTAGCAGCAAGCTGAAATGTTGCCTTTCATGCTGACAGCTATGCCAGGTTTTG
AGACTTCAGGTGGTGGATGTCTAATTTTGGAGCTTGAGGAAATAAGTTATTGTTCAAATG
TGGAAATTCTCCACCGGTTTTACT
>1221_LG14_65.3846153846154
CATGCAAAATCACCTCATGCAGTTTCATGTTTTACAATTTTGTCATGACACAAAATACAT
CAAACTTACTGCAAAAGTGATTTTTTTTAAGCTCTGAAGTTCTGGCCTCATTTTACCTAC
ACCCAGGTTGAGCATCACCCTCTG
>1223_LG14_67.0886075949367
TGCAGGCCGTCAGTCTGTGACACCAAAAACACCAAATTATCATCAGCAGGGGAGGCTAAA
ATACAGGAACCTTAACCTCAGCAGCTCAGCGCAGGGAGAGTCACCGGAACTTTCAGTGGA
TAATGCAACCTTTCCTGCGACATC
>1229_LG14_69.2307692307692
TGCAGGTTAAAGATGGATCTACTAGATGGATTGGCACAGAATTTCATGGTTCCCAGAACA
TGTCTCTGACGACTTTGGTGATCACCTGTCTCAAAACTGTTACAGTGTAGGCCTATTGTT
ATATAGGATAGGTTGCCATTAAGT
>1233_LG14_67.948717948718
TGCAGGTCCTATTGTTGTGCTCCCATCAGCCCCAGCAGGGACCAGGCTACGAGGGTTAAA
GGTTGATTCGGTCTTTTAAAAAGGGGACCCTGTTTTCCAGATGACTGCCAATGAAATACC
CCCCTCCTTCTTATTTCCTCCTGC
>1234_LG14_70.1298701298701
CATGCCGCCTCCGACTGGATATGGATACCCTCCGCCGAGGCGTCTTCCACGCCCGCCGTC
CTGCTCCTCGCAGCATGAGACGCACAGCATCCCCCCTCCCAGCATGGAGATCAGCGCAGA
GGCCAGACCGACATACAAACACTC
>1241_LG14_75
CATGCAATTTACTAACATAACACTCATTATTATGAAAATATCCATCCTTTTTTTTCCATC
TATGTATTGTGTAAAGCTCTTTTTTTCCCCAAAACTAATGGGCCAAATATATTAGGTAAG
TTCTTTTCAGATGCTTTTAAGCTT
>1246_LG14_80.7692307692308
TGCAGGCTGCCATCTGTGGTGGTGTTGAATGGGGGCGCAGTGTCTGACGGAGAGAGAGAG
GACGCTGAGAGGTTTTTCATCAGGTACTACCAGGACTGCCCAGAACAGGAGCTTCCTCAG
AGGTACTCAGACGAACAGTATGAA
>1271_LG14_1.47058823529412
CATGCACAGCTTGAATCAGTGTCACAGTGGAAGAAATCTACAATCATGTCCGGTCAGTGG
TCAGGTTCAAATCATTTTGTCATGGACTTGGATGACCTGTCTAGTATCTGGCAGTTCAGG
CAAATTTAACTCACCCAGATTTTG
>1287_LG14_30.7692307692308
TGCAGGGCCTGCTGAAGCAGCTGAATGTCTGTGGTGCCCGTGACCTCCCGCAACTGGTTT
AGTAGCGTCTGCTGGTGCTATCAAGGGAAAAGAAGAAAGGAGAATACAAAGCAGTTCAGA
GCTGAGCATTATGGAAGAGAAGGA
>1291_LG14_33.3333333333333
CATGCCTCTGGCTCATAAGAAGTCCACTGTGTTGTTCATCATGCCCCACCATGTGGAACC
TCTAGAGAGGCTGGAGAAGATACTCACCAAGAAGCAGTTGGATACATGGATGGGCAAGCT
GCAGCAGACAGCAGTAGCCGTGTC
>1292_LG14_33.3333333333333
TGCAGGTTGTGACTGACTTCCATGCTGACTTTGGGCAGGGACACGGCTACTGCTGTCTGC
TGCAGCTTGCCCATCCATGTATCCAACTGCTTCTTGGTGAGTATCTTCTCCAGCCTCTCT
AGAGGTTCCACATGGTGGGGCATG
>1317_LG14_39.7435897435897
TGCAGGGAGAGTTTTCCTCTTCCCCTTCAGGGAGTTTTTGTTGAAAATGCACACTCAAGC
CTGCAGACACAAAGTCCCATGTGACTTCCTCAAAGATTTTGAACCCGTGTCACAAGGCCT
TGAGCATGACATGCACGTATGCAT
>1327_LG14_40.5063291139241
TGCAGGAGAACGTAGCAGAAAGCCCAATATCCTTATTATCTGAAATATGTTTTGCATTTC
ATGTGTATTTAAGTATGTGGTGTCATCAACTTCTCTATTCTTAAGAAAGGCCACTTAGAA
ACTATGATGTAGTCCTAAACTGAC
>1361_LG15_70.5128205128205
TGCAGGCCGGGGGTGCAGTGGCCTTTGTGTGGGATTTTTTTTAACCTGCTGAGTGCATAT
TTTCATAACTCATTATCCTCCTTACCTGGTAGGTGATGAGCACTCTGAGAGTGGTGTTTG
TCTTTCTGTTGAGTGGAATTATGT
>1362_LG15_70.1298701298701
CATGCAAAATAATCAAATATATCAATCACATATTTCTACATAATTCCACTCAACAGAAAG
ACAAACACCACTCTCAGAGTGCTCATCACCTACCAGGTAAGGAGGATAATGAGTTATGAA
AATATGCACTCAGCAGGTTAAAAA
>1369_LG15_70.5128205128205
TGCAGGCTACATGGAAAACAGAGGCACACGTCCAGAAAAAGTAAAAATGTGCTGCAGCCA
GGAAGGCCTATTTGATTTCAGTTTAATTTAGGTCTCTTATTAAGGGTTATTTTGACAATA
TAGATAGATAGATAGATAGATAGA
>1375_LG15_70.5128205128205
CATGCAGTCCAATGAGATGAAATAACCTGTTTATTTAACATGCAATAAGAGATATTTTGA
TATATTTCTGATATTGGATGGATAGCTTCTGTAGCACAGTTGGTAGACCATTGATTGGCT
ATTATTTGGGCCACGCCACTGAAC
>1377_LG15_70.8860759493671
TGCAGGGCCTCTCCTCCTCAATCTAAACTGCATTTCACTGAGTTGGAAAGGCATTTACCT
CCATCAGGGAACACTACTTATATGCAAGACCCCAAGTATCCCCACTCAGTACAACACATC
AGTGTGGAGATACAGCCTCACGTC
>1378_LG15_70.8860759493671
CATGCTAATTGCGCCACGGTCATGGCGCCGTCTTGGGCTCTTTGTAAATATGTTTCCATG
GAGGAGGTCAGTTCCACAGCGAACCTCACTATTACAGCTGTGCCAGGGTCGATTGTCTAT
CTGCAGCTGTTTCGGGACGTGAGG
>1405_LG15_70.8860759493671
TGCAGGCAGTGGAGCAAGCTAAAAACACAGCTGCGACATATTATATCACCTTATAACATT
TTTATGACAAAAATGTGTTCACAAACAGTTGCCCGTTTATGCATCCACCAGGCACGAAGC
AACATTACCGTTTATTTGGAGTCG
>1410_LG15_78.2051282051282
TGCAGGCATGTGATACTGGGATGACACTGACCCCATACAGGCCAGACGCTGCTCTCCTCA
GACACCCCCAGACAGGGCATATTTACCTGGCCTTTCTAGCCCTCCATGCAGTGCTCCACT
TTCTCTCAAACACACACACAAAGG
>1414_LG15_70.5128205128205
TGCAGGTCGGCTTCTACGAGATCATCCGCACCCTGGGGAAGGGAAACTTTGCGGTGGTGA
AACTGGCCCGGCATAAAGTCACCAAAACACAGGTCAGTAGCTCTCCTGATTGTGTGCCAG
TTTCTTTGTTTTTTTTAAAGATGC
>1428_LG15_69.620253164557
TGCAGGTTTTAGGCCTGTGTACACTGTATCCTGACTTTACATTATACAGGGACTCTTCTG
AAGCTTTGTGAAATTGGATGGTTAACATGACATTAAAAACAAGGCCTATATGATTATAAT
TTTGGGAGATTATGCAAAAGAAAC
>1429_LG15_69.620253164557
CATGCGGGCATGGAGTACAGAGTTACTGCTCCAAGCCTCAGCCTGTGAGGTTATGGGCTT
TGGAGTTTCTTTTGCATAATCTCCCAAAATTATAATCATATAGGCCTTGTTTTTAATGTC
ATGTTAACCATCCAATTTCACAAA
>1462_LG15_67.5324675324675
CATGCTGTTCTGAGCACGTAGTATAAAGTGGGTTTTAGAACTTAATAACTAAAAACAGCC
GCTTGCTGCATCCAAAAGCGACACTATGAGAGTGGTGAAAGTGAACCAAAACAGTAAAAT
TGTGAGCCAGAAAACGAAAACAAT
>1463_LG15_67.5324675324675
TGCAGGAGGCGCTCTCTGACACCCTCTGCTGCCGCTGCTGTTTCGCTGGGACTCCCAAAG
TACTGCTCGCTCCTGAAACACCAATGTGAGTGAGGAGTTTGTATTATATGAAATGTGTGT
GGGTTGTGTTATTTATCACAAAAA
>1464_LG15_63.3802816901408
TGCAGGCTCAGGGAGCGTCCCAGGTACGGCAGCTCCAACACAGTGTAACGCTGATCCGAC
GCTGTCCTGAACTGACCTGCCAAGGAGGGCAACAAGTTCGTGTTTTGCATGTCAGAAATA
GTGCAGTGACCTCCGTGAAGTCTT
>1467_LG15_62.8205128205128
CATGCTATCACACTAAACTAAACATGGTCAACATTATACCTGCTTATCAGCATGTTAGCG
CGCTGATGTTAGCATGTAGCTCAAAACACCAATGTCTGCAAGTACAGCCTGGCAGATCCA
CTAGCATGGCTGTAGACTGTTATA
>1470_LG15_62.8205128205128
TGCAGGCCTGGTTTAAAAATGCTGTGCGGTAATTCGAGGCACACCCAAGCTAACACAATC
CAATCTGATTTTATGCAGGGCGACATTCATTTCCAGCAGCTATTTCTCATTTGTGAATTT
GATTCTTGACAAAAGTCCTGGCTC
>1471_LG15_81.0126582278481
TGCAGGAAAAGGGAATTCATTATTTTAGCAAGCAATCTTGGGAAATATTAGGATCTCAGC
GCTCGACATTCAACCCCAGTGCTGTTGTTTTCCTTATTGTACAGCTGCAAATGTGATCAA
ATAAAGTTCAGCATTACCACATAA
>1482_LG15_80.7692307692308
CATGCAACTGTTGTAATGTAATTAAAATGATCTGTGACATTTTCCGGTGAAGAATCTGTG
CTTTTACTGTGACAGACTGAAAGAACTGACCGGCTGCAGTCTGAAGACAACAGGGATTTT
CTTCTCAGAGCAGACGGCGATCAG
>1491_LG15_1.28205128205128
CATGCCAAGTACAAGACAACTGACTCTGAAAATCAACTGTGCTAGCATTAAGATGATTTT
GCAATTATTAACAGCGCAGCAGAATGTGTGTGTTCTGCTAGAGGTGCTGCATTCAGTTCC
AAAAAAAAGTATAAAGCAGACAGA
>1501_LG15_7.59493670886076
TGCAGGAGGAACGGCAAAATACACGTTTCATTTGAAGTTTGAAGTTTATGTCTATACTTT
CATCACAACCACTGATGCTCCTCAACCACTGAGGACCAGTTGATTTTCTCTGCAGCCTTG
GTTGGAAAATCTGAATAAAAATCT
>1502_LG15_7.69230769230769
CATGCTATTAAAAAAGGGAATAAAAAGATTTTTATTCAGATTTTCCAACCAAGGCTGCAG
AGAAAATCAACTGGTCCTCAGTGGTTGAGGAGCATCAGTGGTTGTGATGAAAGTATAGAC
ATAAACTTCAAACTTCAAATGAAA
>1510_LG15_15.3846153846154
CATGCTACACTGCTGAGTAAGATATTCAAACAATGGCTCCATAGATCATTTAGCTATCAT
GATGGGTATAAATGTGACAGAGAGTTTAGTTGGGCAAAGTATCACAGCAATAAGGGCTAG
GGTTGAACACCAAAATGGGCAAAG
>1515_LG15_48.6486486486487
CATGCACTGGAGAAATAATGTTGTTTTTCAGGAAATCCAGATACAGTTACAGTTGCAGCT
GTTGGACCTACTATCAGCTGAAGGTCTCTTTACAACAACCTTCATCCAGGTGCTTCTGCA
TTATTGTCTAAGGACACAAGAGAC
>1517_LG15_48
TGCAGGCCGACAGGACGACCTTGACTGGCAGACAGACCAAGAAGACCACAGCTCTCTTTC
TTCCTCGTTCTCTTGGGCTCAGAGCATGAAAAAGGCATTTACAGCTGTGGCGTCCATCCC
GTGAGACGCACAGTGTCCAAACAA
>1518_LG15_47.4358974358974
CATGCATTGTGCTGCGATCTGCGCAGGCCTGGCTCATCTCGAACGAGCCTACTGCTGGGT
AACTTTATTAAAGAGCACCTCAGTCACACCAAGTCAGGGTGCTGCCATTGTGCCTGTTGG
CTCACTGGAAAGGGTCTGCTACAC
>1520_LG15_47.4358974358974
CATGCATCAGTTACAAAATGGCTGAATATATTGCCTTTGTCACTGTCAGAGGAGCCTGAA
TTGGTATACACCTCATGTCTAAGTGACGTGTTCTCTCCTCTGCCGACAGTCGGACGTGGT
TCATCAGAGTGTGTTTGAGCTCAT
>1541_LG15_59.2105263157895
TGCAGGAGGAGCTGAGAGGGAGGGAGAGTCGCTGGGCCTCCACACACAGCCGGCTGAGGC
AACAGATCGACTCCCTCAGCCAGGAGAACAGTTCTCTCCGGGACGAGGTACCCACCTGTC
CTCTGACCCTTTCACCCCATATAC
>1542_LG15_60
CATGCATTTGCAACCCTAACCCCATCAGTCTGTGCAGGGTGTATATGGGGTGAAAGGGTC
AGAGGACAGGTGGGTACCTCGTCCCGGAGAGAACTGTTCTCCTGGCTGAGGGAGTCGATC
TGTTGCCTCAGCCGGCTGTGTGTG
>1548_LG15_78.4810126582278
CATGCAGTGTCTATTGTAATGCTCCAAAGAAGCATGTTGTTAATGGAATGGTAGCTATAC
TCACATGGCTTTGAGATATCAGTGGTAATAGTATCTTAATTGAATGAAGACCAATACAGG
AAATTGTGCTTTCTAAAAGTTGTG
>1550_LG15_78.2051282051282
CATGCACTCTCATTTTACCTTAGAACCAGATCATGTTTGACAAAGCTGAAATAATACAAA
TAAAACTGCCGGTTAAAACATAAACCTTGAGAGACATACATAAGTAACGTTGATACAAGA
AGAAAATATTTAAATGGAAATACA
>1556_LG15_78.2051282051282
TGCAGGGTTCGAGCTCAGAATCTATAAAATCTTAAATATTTGGCCCCTTCAGGTAATCTC
TTGAAATGCACCGGCATATTAGATCTCATAACTATTATTATTTACATGCAGTAATACCAT
TACTCATTTTACACACCCAAAAGG
>1567_LG15_76.9230769230769
TGCAGGTATACGTCATCAGTCTTAAACTACTGGGCAGTAGCTCCACTGAGATAGTTTTGA
ATGCCTTGCTTGACGTCATCTCAATATGAGTTTTAAGGAGGGGTAGGGGTATTTTCTTCT
ACCTTATTCATCTTTTCCCACTAC
>1568_LG15_76.9230769230769
CATGCAGAACAGACACCCACCGTTAGTTAATGCGTACATCCTGTTGAGAAGGCGGGTCGC
CCTGGAGACCAGACGTAGTTATCCTAGCAGGAGTGCAGGGAAGATGCGTATTTGCCCTGC
GAGCCCCTTGTCAGGGAAGAACTG
>1583_LG15_77.6315789473684
TGCAGGGGTCATACCTATTAGTGTGGTTATAAAGTCTTTCTGGTATTCTTTCTGTCTGTA
ATTAAAGCAATAAATTACCTGTTGATGGTGGCAGGGTGTTAATGGTGACTTTATGGGGCT
AAATAACATGCAGGTGCTGCCTTT
>1596_LG15_74.6666666666667
CATGCAACTAATAACGGAGCTACATAGTCACTTTTAACTACCTGTTTGCATAAACACGAT
GGCTGCCTTGTGTATCCTTCGTCTGTTTGGACCGTTGGTTGTGCGTGTCCTCAGAAACTA
ACATGACACGTTCATGTCACAGAC
>1601_LG15_74.6835443037975
CATGCAGCCACACACTATGAAACTGTGTGACTATAATCAAATGCTTGTGTTTCTGTTTTA
AATCCTTAAATTGCCTGATGTTGTTGTGTATTTTCATTAAACACACAATAATTGTTCCAT
GTTTGTTCATTAAGGACTCATTAT
>1607_LG15_79.746835443038
CATGCATACACACTCACACACACTCACAATTACACACACACAGACAGTGATTTGTTCTGC
AGTTCGCTCTCGGTAAGCAACCATCAAGAGGGACTGAGACAAACACAAACGTGTTACTTT
GAGGTTGAACAGAAATGCCTTTCT
>1613_LG16_45.5696202531646
TGCAGGTCATTCACATTAAAATACATATACAAACACTATATATATTTTATATACATATAC
AATCATTTCAACACGTCTGGGAAGATTTCTCATCTTTCAACAGATTACTGTGTAAAATAT
TATGATTAAAGCTGCCTTTTTCTT
>1614_LG16_45.5696202531646
CATGCAGTCGTTTCCACTGAATACTGACTGTTCATTTAAAGGAGCAAATGGAAGAAAAAG
GCAGCTTTAATCATAATATTTTACACAGTAATCTGTTGAAAGATGAGAAATCTTCCCAGA
CGTGTTGAAATGATTGTATATGTA
>1617_LG16_75.9493670886076
TGCAGGGTGAAGAGGCAACACGAGTCCTCTAGACGATAAATCTGACAAACAGAGGAAGAA
CTGATTAGAATTGAACAGTAACACCAATAGATCCACTGTCTAGTAATGTTTAATCTGTAC
TTTGGAGTAACATACTTTAGTTTA
>1618_LG16_75.9493670886076
CATGCCTCCGTCTCCCTGTTACAGCAGCGAGGATGTGATCAGCTGCCAGCTCACGCGCTC
GGTACAGTGCGCTCACCAGAAGCCGATCACGGTGCTGCGAGCGGCCGCCGGGAGGGTCGT
CACCGGTAGCCAGGACCACACTGT
>1627_LG16_44.3037974683544
CATGCCCACGCCCATCACCTTGGCATTAGTAACGACCAGCCTTTGCTGCTGCTCCTGCAA
TGGTTGCCTGACCTTTCAGGTCAGAGGGACCTTCAGCTGCTGGTGGCCCAGTGGCTGGCT
GCCGTCTGTGGTGGCTCTTTATCC
>1628_LG16_81.5789473684211
TGCAGGTGGAACAGGCTGTACCAGATACTCAACAAAAACAGTATGGTAAAGGTCGCTGAG
AAGGGCCAGCCACTGCCGTCCACTGAGTCCTGGAGCCCACTGACACTTCTCATCAAGGGT
GCATCAACATCAGTCAGTGAGCTT
>1632_LG16_44.8717948717949
TGCAGGAAAAAAAAACTATTAACCACAACGGCTTTCATCTCAAGGTGCTCACAACCAGGG
CTCTCTTAAAACATTGGCCTTATCAGCAAACTTTAGCCTTTGGGTGCATGAAAGAACTGC
ATGAAGAACAAGCATTAAAACGAA
>1669_LG16_44.8717948717949
CATGCCCGGTCCGATTGTTTATTGGTGGAAGATGTGCATCATTCATTTGTGCAATCCTGA
AATATTATCATTTCATGTTTACCAGGTATTTATCAGGTGGTCATCAGTCACAGGTAAATA
CATTAAATGAACTGATAAGACATT
>1672_LG16_44.8717948717949
CATGCAAGATCTGATGGACGGATACTTCCCATCTGAGCTTCAGGAGAGATTCCCAGATGG
CGTACCTTTCGAGGTTTGTTTCCGTTTGAGAGTAAATGTGTAAATGTGCGACTTGGCTAC
TTATTACAATTTTTTTTGTTCAGG
>1677_LG16_44.8717948717949
CATGCATGATGTAGTAGAGGCTCCTAAATCCACAATGCCTCGCTGTGCCTCAGGTGAGGT
TTCTGAAGAGCCTACCGCCACAGCCTCCTCCTCGCAGGCAGCCGTTGACACTCAACCAGC
CCCACGTCCTGCTGAATACCGCCA
>1678_LG16_44.8717948717949
TGCAGGCCCACCCGGGCATCCTCCATCTGGTTAGTAGGTATCACGGTTGGTTGGATAGTT
TTATAGCAGGGAAAAATAGAAAAAAAAGGAAAGATTTATGAGAGACTGAAGGCAATGTGT
GAGTAGGGGAAAAACACACACACA
>1679_LG16_44.8717948717949
CATGCTTATAAATTTGGATATTTATGGTCATACACAACATTCACATATGTGTGTGTGTTT
TTCCCCTACTCACACATTGCCTTCAGTCTCTCATAAATCTTTCCTTTTTTTTCTATTTTT
CCCTGCTATAAAACTATCCAACCA
>1698_LG16_40.5063291139241
TGCAGGCCCAGCTGTGACAGAACCCGAGATCTATTTTCTTACACCCACAAACAGAAAGAC
ATGCAAGAGTGTGTGTGTTTGTGTGCAGGGACACATCAATACACATGAAATCTTTTATAC
GCGCAAACATACACACTTAGTCCT
>1724_LG16_36.6197183098592
TGCAGGTATTATGTACACAAGGTGCTACCTGTGTCATCGGGGTATTTATAGAGGGGATTT
AGAGCTTTGAGTGCGCAAGACTGGTGAGTAACGGTGCCAAACCTCAAGTTCAACCTCGGT
CAAGATTAACAAATTTAACAAGGG
>1739_LG16_29.4871794871795
CATGCCGTGTGTGTGTGCTGTGGCTTTGTTTCAGAGGTGGACGAGGAGAAGAGGAAGGAG
CTGATGTTGCGAGGAGTATCTGAACACTGCTGTCAGAGTTACCTGTGGGAGCAGTCTGTC
CGGGACAATGTCACTGATAACAAG
>1740_LG16_29.4871794871795
TGCAGGCAATAAGCAGAAAATGCTAGAGGTAATAGCAACATCTAAGCTTGGCTGTACTTT
CAGAAATAGAGATGTTAGCAAAAGATGTGAAAAAAGCTTTAAGATAGTAAATAATGCACC
TTACTTTTTAAGCATATCTATACT
>1756_LG16_13.4328358208955
TGCAGGAATAAGACCAGAGGCTGTTGGCCTGGAGAGCTCCTCTGGCATTGTGGGTCTGTA
GGGGGGGCCTCTCAGCAGGTGGTTCAGACTGCCGTGGGTTCCATTATTGGGGGCTGGTTT
CAGACCCAGAAGATCTGAGAGTGG
>1758_LG16_11.5384615384615
CATGCAAACAATTTTAAAAATGCAACGTAGTACATGAGAATGCTAAGGAATAATTCTGAG
AGTAAAGGTAGGCTATGTCAAATAATTATTACAGTAAGTTAGGCTCCAATGTGTAACAAA
GAAGCAAATTAAAATGATACACGT
>1762_LG16_8.82352941176471
TGCAGGTACATTCGTTCTGAGCGCTCAGTCATCCTCATTAACTTCTGCCTCTCCATCATC
TCCTCCAACGCCCTGATTCTCATCGGACAGACACAGACACGGAATAAGGTAAGGACTAAT
CCCGAGACCAATGTATCAGTGCGT
>1763_LG16_8.82352941176471
CATGCTTACTAGCTTTGTGTTCCGTATCCCTTTGCCTTGGTGAATCCCACTGAGATCGCC
ACTACAAGCGCAGGGAGACCTGGGAGAAAAATAAAAATGGATATCAACACGGGAGAACAA
AATGAGAAAGGCTGGGCGATGATG
>1773_LG16_0
CATGCAAAAGACAGAATGCTGAAAGTTAACTAACAAGCAAGCAGCAGTCATATTTAAGCT
GGATGTGTGCCAATCACATGGGAGGAAGGAAAGGCCTCAAAGGTCGCTGTAGTATGTGAG
TGCTTGATATAAGCTGGAGGAATG
>1774_LG16_0
TGCAGGCCACTGACGTGCCATATTGAGCTCCATTCCTCCAGCTTATATCAAGCACTCACA
TACTACAGCGACCTTTGAGGCCTTTCCTTCCTCCCATGTGATTGGCACACATCCAGCTTA
AATATGACTGCTGCTTGCTTGTTA
>1786_LG16_61.5384615384615
CATGCCCTCTCTTGCCACGTCAATCGGACGACGTCCCCTCCGATCATGCAGCTCAAGGTT
GGCACCATGAAGGAGGAGAAGTCTGGTCGTATCATAGCAACCATGGAGGGCGGAGAGGAA
GAGTGCTGTTTCGCCCTATAAAGG
>1788_LG16_58.2278481012658
TGCAGGAGCTTTTCATAAGAATGGCAACAGACCAGAGCACCTTAGATCTGAAACAGGCTA
ATCTTTAACGCTGCATATCAAAAGTCCATCTCAGTCATGTTTATTCTGTTAGACTTGTTG
TTTGTTGTTTTACATTGACCTTTC
>1789_LG16_58.2278481012658
CATGCATGAATATGTATATGTATTGTATCTTTGTGAGTGTGAAAGGTCAATGTAAAACAA
CAAACAACAAGTCTAACAGAATAAACATGACTGAGATGGACTTTTGATATGCAGCGTTAA
AGATTAGCCTGTTTCAGATCTAAG
>1792_LG16_59.7402597402597
TGCAGGTCGACACGGCTGAATATTCCTGTCTCAAGTCCATCGTGCTCTTTACTTCCGGTG
AGTTTGAATGAAGCACATGCATCATACAAACAGCAGAGAGTCACAGGAAAACCCCATGAA
ATGTCAGTGGTGAAGGAGCTTGGG
>1802_LG16_81.0126582278481
TGCAGGCAAGCTGATGGACCTCTGGGAAGGGTAAGGTGGTGAGATGTCAGAGGCCGATGC
TATCTGTCCATTGCCCTGGACGTCAGTCAGCACAGTATCATTTACCTGCCGGGAAAAGGA
GGAGAAAACCTTTGAGCCTGGAAG
>1803_LG16_81.0126582278481
CATGCCTGGAAAGAACAGGGTTTAAAATACTAGACTTCTTCCAGGCTCAAAGGTTTTCTC
CTCCTTTTCCCGGCAGGTAAATGATACTGTGCTGACTGACGTCCAGGGCAATGGACAGAT
AGCATCGGCCTCTGACATCTCACC
>1816_LG16_81.0126582278481
CATGCTGAATTTTTCTCTGAACTAACACCACACTTCCTACGAGCCCATCTAAGCCCCACT
GCAAAAGGACTGTTGATACTTTGCTTGTCTTCCTGCTTTCATTTGGATGAGCAATTACAG
CCAATTACAGCTGAAAAGCATCCT
>1817_LG16_81.0126582278481
TGCAGGTCCAAATACACTAAGACATTAAGGGCAAAAAACTCCAGTGTAGTGTGTGTTTTT
GGAAAATCAGGCCTTGTGGGACATGTTTTAGACTATTGGGTGTTTGGTATAACGGGTCTT
ACTGTGTTGTTTCAGCTTCCCATT
>1826_LG16_50.6329113924051
TGCAGGTGTTCACGCACTCCAATGACCTAATGCAAGCTATACAAATAGGACTGGAGTTCT
CCCTGGTTTCATGTATCCCATCTTGGCTCATTACCAAGCAATGTCAGTCATTTAGAGCCA
GCACCACAAGCCCACTGCCTGCAT
>1827_LG16_51.2820512820513
TGCAGGCACCAATACCACTTATCATGTATTTTCTATCATGATAAGTAAGCTGGAAATTCT
CAGCTGTAGTGGGGTTGTTGTTTCAATGGTTATCTGGTGCTTCAGACATCCCTTCACAGG
CTCGACTCTCTCTGCTAACAAGAG
>1828_LG16_50.6329113924051
CATGCTCCTGGAGGTAACTGGAAACGTCATCAGTGGCTGTAAGGCAGGAAGTGCAGTGAA
GAGGACATGATTAGTGTTTGTGTCGACAATGATCCCTCAGGCTAGTAAATGCTGAGGAAT
GGTATTGCTTGGAAATGCAGGCAG
>1855_LG16_46.7532467532467
CATGCCAGTTTGTTTTTTTATATATATAATTTTGCCTTGATAAACTGTATGGAAATGGGA
ACATGAGTCAATAATTCAAATTTAATGAAGTGGAAATGTTCAATAATGATCTCTCAGTCT
AATCTTGACTAAGCCTCCATCGTT
>1857_LG16_48.0519480519481
CATGCTGCGATAGGCAGCCTCTGATATGGCGTAGATGTGAGGGGGCATCTCGTGGCGTTT
TTTGCCCCGGTACATCTCCACAATGGACTCTGTGTAGATGGGCAGGTTCTTGTAAGGATT
CACCACCACACAGAACAGCCCTGA
>1862_LG16_45.5696202531646
CATGCAATAAAAACAAGGAAAAAAAACTATCTATTTAGAATTTATTCCAATCCAAACTGA
ATCATTCCAGCTATATAAACTAAAACATATTTGACAGCATTCATACACAAGTACTATGAG
TGAGTTCTCATGCTTGTACACCTG
>1868_LG16_45.5696202531646
TGCAGGACAACACAGCAATTAAGATGAAGAATTCTGCACTTCAGCTCTGATGTTGTGCAA
ATCTGAATAAGTGGAGGATACAGAACGGCGCAAAGACTGAATGTGTTCTTACCCTTTGTC
ATAGAGAATACAGTACGGCACATA
>1874_LG17_0
TGCAGGAGACAGCGGTGTCAGGTTCCTCTGGCTCATTCTGGTGGTTGGATCCTCAGACTT
CAGGTTAAGAAAACTGTTTTAGAACATTCATTACTTAACCAGATGATATTACACTACATT
AAGAGACATTCCTTCACTGTCCAT
>1875_LG17_0
CATGCGTCTGTTGTCAATTACCTTCTCTGCTGTTCACACCATGAGCAGTCCAGACAACTA
GAATGGACAGTGAAGGAATGTCTCTTAATGTAGTGTAATATCATCTGGTTAAGTAATGAA
TGTTCTAAAACAGTTTTCTTAACC
>1884_LG17_64.9350649350649
TGCAGGGGCTGCGGACAGCTCCGTGATGAACCTCTGGGACCTGGCATAGACCTGGTTGGT
CCATACTGCCTTAGGTGCTGCAAAGCCTCCAGGGAAGCCAAAAGTACAGACTTCTGCTCA
CCTTTTGGAAGCATGAGCGGGATT
>1887_LG17_64.1025641025641
CATGCCTTCCATGCAAACTTATGACAAGCAAACAATTAACACATAGGCCTTTTTAACAGC
AGACATTTTAACTTGTCATAGCAGGAAAAAGGCTTGTTGAGTTTAAATGTCCAGGTAAGC
TATGACAGTGACAGTACGTTAGGA
>1903_LG17_64.5569620253165
TGCAGGCGGTCACCAGCTAGCCAAATAGCAGAAATAAGAGCAGTTCCTTGTGAGAAGTCC
TTCAGGGTGACTGGACAGAGTGAGAAGGATATTGAGAAGAATGAAAGAGAGAGTGTGTGT
ATGTGTGTGTGTGTGCACTTGTTT
>1904_LG17_64.5569620253165
CATGCTCTTATCACAAAAACACACACATGCACAGGAAAGATATGAGGTGAAACAAGTGCA
CACACACACACATACACACACTCTCTCTTTCATTCTTCTCAATATCCTTCTCACTCTGTC
CAGTCACCCTGAAGGACTTCTCAC
>1907_LG17_64.9350649350649
CATGCAGGATATTTTGTCTGAGGTCCAGAGCTGGGTGGAGAGAAGTAACATAATAAATGT
GAGTATCAGCTGGTTTTAATGCACCTCGCTGAGTTAGATCTGCTGTAGGCATTCTATGTC
ACAAAACATGTTTCTGTGGGTTAA
>1927_LG17_67.0886075949367
TGCAGGTCTTAGTGAATCTATTAAGCCTTGTACTTAAAGTCAATATTTGTCCTGCTGAAA
ACAATGACTTACACTTTTTAATACACTACTGCATCTCTCCAACCCTGTTTATGGTTGTCC
TACAAACAAATGAGCTTCGTGCCT
>1938_LG17_69.620253164557
TGCAGGATAATCAGCTGCATATGGGTGAAAAAAAAATAAATTAAAGGGAATTGAGAAGAT
ATAAGACACTTTTACTACCGACTCTATACTAAATGGAATAATACAGTGTTTTGTTAACAC
TAGTAAGTAGCTGAGGAGTTTATA
>1939_LG17_70.5128205128205
TGCAGGAGCGACGTCTACACACCAGGACTCCGCCATGTGCGGATACAGTTGGTCTGTTTC
ATCAATGACGGTTTATGGCAACAAGCCGTTGCTATGGTTACCTGCAATGTAAAATATCTT
GCAAACAAATTCCAACTAGATTTC
>1940_LG17_70.5128205128205
CATGCACACACAAACACACACGCACACAACACATGCACACACACATTGCCCAAGGGGCTG
TTAACAGGCTGCGTAGCGAGATAGGGACTGGGGAATTTAGTCACTGTGTGAAATTGGTTT
CATTAGTCTGTGATTGGCAGATTA
>1943_LG17_69.7368421052632
TGCAGGGATCTACAGGTCAGTTGAACACAGCTGTGAAGTAAAGATAAGACTTTCTTTCTA
GATTATGTCATTTATATATTTCCCTGAAACAGAGCTATCAGGGTAATTGTTTCCTGTCTC
TGACACTCAGGTCTCATCCCCCTC
>1944_LG17_69.3333333333333
CATGCTCCCATACATCAATACCAAGGAGGGGGATGAGACCTGAGTGTCAGAGACAGGAAA
CAATTACCCTGATAGCTCTGTTTCAGGGAAATATATAAATGACATAATCTAGAAAGAAAG
TCTTATCTTTACTTCACAGCTGTG
>1948_LG17_70.8860759493671
TGCAGGCTACTGTGCCGAGGCCCAACAAGAGCTGGAGTGCCGTTTTTGATAAAGCTATAG
ACCAAAGATAAGTCTACGGTCTATTCATCAAAGACTTGTCACAAAATCAATTAAGTTCTG
ATGCCTCGCCTTTGAAGAAGACTT
>1951_LG17_67.6470588235294
CATGCATTTGCAATATCTCAGAACTGTTTTATATTCTGATTCATGCTTATATTTTGATTG
CAAGCGAGGTCATATTATAAATAAGATCCAGTGTTTGTACAGGTATATGCATCAGCGGTG
CTTGAGAAGTATGTGTACTTAATA
>1952_LG17_69.0140845070423
TGCAGGAGGAGAGATGATAAGCGATGATGAAGCATAGTAACAGAAGGGCACTGTACCTTA
CACACATACAGTATAGACTATATACATGTGCACACACCATAGCTGGGGATCTATTTGTAT
TCAATTTAGTGGATTATCTTCAAA
>1956_LG17_70.5128205128205
CATGCCCAACCACAGTTCCCCACTAGAATAACATTAAAATAAACATCTCTTTGGGTAATT
TTTGATGCTGTGATGTAAACCATACAATGTTTCATGTGTTACTTATTGTGTAGCTTGTTG
TAAGGCAGCACAAACATTAGTCCC
>1959_LG17_70.8860759493671
TGCAGGGAGACGACACAGCCATTAAGGTTACACTGACGCTTCATGATACAGCAGCAGATC
ACCTGAAGTCACCTCTCGCCTTGCACACATTTGGGACACTACAGATGACATTTGTTCGTG
TCTAATGGTGCTGTCACCTCGTTT
>1960_LG17_70.8860759493671
CATGCGAGCAAAGCTACAGGACGATGACTCAGTAAGCTTAAAACGAGGTGACAGCACCAT
TAGACACGAACAAATGTCATCTGTAGTGTCCCAAATGTGTGCAAGGCGAGAGGTGACTTC
AGGTGATCTGCTGCTGTATCATGA
>1965_LG17_71.6216216216216
TGCAGGAATTATCATTACAGTGCAGGCTAGCAATGTCACGTATCCTGCTCATCTTCCTAC
ACAGCAGCTTACACTGCGATAGACACACACACAAGAATATGCTCATCCACACACACACAC
TCCAGAGCAGAAAAACAGATACTA
>1968_LG17_71.7948717948718
TGCAGGAGAAACGCAAAAATGTGGGTTAAAGGGGATTCAGTCTGTAATACACGATGGGAC
AAATTGCTCTCTTAGAAAGCAGTCATTAGAATTCAATTTAACTCTGATGATCCTAATAGA
TGCATGTGGAAAAAGACAGTAAAG
>1979_LG17_70.8860759493671
TGCAGGTTAAAATCTAAGTTGCAGACTTGTTGTGATTGTACAGGCCCTGTGTCTGTCTGT
AGAAGCATTTGGTTTGAGGCACATCTGTATCTGGATATGCCATGATGAGGACACCTGCCT
TAGACATAAACAAGCACCAGCCCT
>1985_LG17_14.6666666666667
TGCAGGAAAGGGGGCTCCCAGTGAACAGCACAGACCAGGTCCAAATACAGCATCCATTGC
TGATGGATGACAGTTTAACGACAGGTAATAAATTACCAAGGTGTTTTTTTTGCCAGGTTT
GGCTCCTAGTACCCAATCCTGGGT
>1986_LG17_15.0684931506849
CATGCTTACAGAAGCATGAACCAACCAGTTTCAATCAATATCATCATCACGTCCACTCGT
CAATCTTCAACTTTTAGCGATACCAAGCGAAGATTCATTAGTCGGCTAACAAGCAACAAC
TGCTTCAACTCCACTAACTACTGC
>1995_LG17_73.3333333333333
TGCAGGGATTTAATGAACTGAAGGAGAAACTTTTCATACAGTATAAAACAGCAACAAATG
CATTTAAAGCTCAGTGCAGACTGACAGTACCGACGTTCCTTCTTTAACCACATTAAATGT
TATTTTCATCTGTTTTCAACAGAG
>1998_LG17_81.5384615384615
TGCAGGCCTACAGAGTCCTCGAGCAGCCGGACCGACACAAAGACATGATGAAGGACGACT
TCATGGAGCGACACCGAGCCTGGTGCTGCTCCACCGTCCCAGAACAAGCTCTGTGTGGGG
TCAGTCGGATCTGGGTCTTCAGTC
>1999_LG17_81.5384615384615
CATGCGCGTGGCGATGCTCTGCCGTCGGGCCAGACTGAAGACCCAGATCCGACTGACCCC
ACACAGAGCTTGTTCTGGGACGGTGGAGCAGCACCAGGCTCGGTGTCGCTCCATGAAGTC
GTCCTTCATCATGTCTTTGTGTCG
>2020_LG17_19.2307692307692
CATGCTCCAATGGGCTCATAACGACAGTCTACCTCAGAGTGAACTGAAAAAATCTTTATT
CAGAAACTACACACACAGGATGAGGAAGACTGACATACTTTGTATTTCCTCATTCTTTCC
CATTCAGCATATATCAGAGGGAAA
>2022_LG17_20.5128205128205
TGCAGGCCAGGATTCCTGCCAATCTGACCTGAATACAGAGGAGAGTCACAGCAAAGTGTG
TCAGCTATCAATACTATCATACTTTATTATTGTCTGTATGAGGAGTTTTTAAACCTACAA
CAAAGACGTTTTCAGCTTTTATAG
>2023_LG17_20.5128205128205
CATGCTGTTTAATGTGCTGCAGTGGCGCAACTAATTAGCTATTTAGCCACTGAACTGACA
TTAGTTGTACACTTTTTGCCGGTGAATGTTTGTTTGGGGGCTCGTTTAACAAGTGAAGGC
TCAGAACAAGACGTGTGTTCATGT
>2024_LG17_20.253164556962
TGCAGGTGAGTGCCGGGTCTCTAAACTATCAGGTGATGTGGTTGTCACCTCTGTCCTTTC
TAATAGTAGTTGACCATGCTTTTGAAGGCTAATTTTTTTTTATAGTAAAGCTGTTTATAA
ATCAACCAATGCTGATATCTACAT
>2025_LG17_20.7792207792208
TGCAGGAAATCCAGCAGCGCCATGTTACAGGAATGTTTAAGACGTTGGCAACGACAGATC
AAATTAAATAGACACTCACGTCAGTCTTCATTCCATTCATTGAGTATCCACAAGGGTTGA
ACATTGTGGCATCGATCACAGAAC
>2032_LG17_0
CATGCCCCCAGTCCCTTTAAATGAGCTATATGCCTGGCTCCAACACTGCTGCATGTAGAG
AGCATTATAAAATAAGAAATCACAGCTGAGTGAACCTTTGCGAGTTTTAAGAGGATTCTG
AATTTTTTTCCACTACTCAGACAA
>2034_LG17_30.379746835443
TGCAGGCACAATAGGTGACATTGTGGTCTTGCCCAGTGTGTGTTTACTGAAAACAACATC
TGCTGTGACATTGGGGGGATGAGAACACTTCTATTTCACTTAAAGCCTCGACTGTACTGT
ACAGCTGTCTGCCAGGGGCCAGGG
>2039_LG17_37.5
TGCAGGGGTTGAACCTGTGCTCACTGTGTTTCAACCAGTTAAACCAACTTGAGCCAAAGT
GAATAGTTAACCCTGTGAATACTTGACCAGAATGGGTAATGATTTCAAATGCTAAGGTTT
GTTTGCAACATACAATGTGCCTCT
>2041_LG17_38.0281690140845
CATGCCGTGTTTGGAAGTTATCACAAAGGAAACTAATAAGACAGTGTGGTAAATATAAGC
CTTGAGAGGACTGTAACAGCAAGCTTTACACATACACTGAAATACATTAACTTACGTACC
ACAGGGACGCTTACTCGCACTGGT
>2049_LG17_0
CATGCAGTCTTTTCAGCAGACAAGCCTAGCAGATGGCATATCAAAGTACAGGAAAGGGAG
GTTCTGACTGAGGCTTGCTCAACTGTTATTGGAGCACGGAGCAAAAAGGGGCGGGCTTTA
GGAAGGATCAGTTAGACTTAAAAT
>2056_LG17_48.7179487179487
TGCAGGGGTCGAAACTAATGTTTCACTTTACTTGTATGTATGGAAAATGCATTTACATCA
ACATGACAGATCTTTAAACGTTCCCCAACTGAAAAGATAAACAAAGTCTCTTATTTGTAT
CTTAGTTTTTGTCAGTTAGGATGG
>2057_LG17_48.0519480519481
TGCAGGTTTTTCTCAGACCTTGTGTGCACTTTCCTCTAACATTAGGCCTGCTGACCTACC
TGTGGATGTGTGGTGAGGAGAGATGAACCCGACACATAGGAAACCTTCTCATGATGAGAC
TGGATGATCCAGTTGGAGCTACCC
>2060_LG17_51.2820512820513
CATGCCCAACTGGAGCGTCCTGAGGATGTCAGCGGAGGCAGAGAGAAAGTGTTCAGCATG
TCTGCTATACTGCTGACTCTCCCGGGACAGCTTTAATGTATCCACCTGCCAGGCGGCAAT
ATGCCATACACTCAGCAGCCATTC
>2061_LG17_54.6875
CATGCACTCAGTGAGCGACTTTCATAGGAACGAACAAAACGTCATCTTTGAACGTGGTAT
CCATATTGAGGCTCTCCGTAACATCTAGCATATATGAAGTAGTTGTACTTGTGGCATTCG
GGGGTGCAGTGTTTTTTAAGTATG
>2062_LG17_55.3846153846154
TGCAGGAAATGAAAGCATACTTAAAAAACACTGCACCCCCGAATGCCACAAGTACAACTA
CTTCATATATGCTAGATGTTACGGAGAGCCTCAATATGGATACCACGTTCAAAGATGACG
TTTTGTTCGTTCCTATGAAAGTCG
>2075_LG17_61.038961038961
CATGCATTTTGTCACCTCTGAAGATTAGTTTTACCCTGACTGAGGATGAAAGTCCTGTTC
CAAGGCACCACTTCATGTTAGTGTGTGCGTTCAGTCCCTGCATGACTCTGAGCTGAGGCG
TGTGTGTCTCCCTCTCTGTAGACC
>2086_LG17_61.8421052631579
CATGCAACAGGGAACAGACAAAGGGATGACATCTGAGGAGTGATGTGAACAATAATTTCT
AAGATTAAAGTTGGGATACATTTAAGGCTGAGAGGCAAGGCAGGACACTCAGGTTATGAG
ATGAGGGGACTGGAAAGAAGGGTT
>2089_LG17_62.8571428571429
TGCAGGTCATCTCTGCTCGTGTGCGCGAGCTGCTGGGGATCACAGAGACCCTGTGGAGTC
GCAGCATCGCTGACCCTCCACGGGACAGCATGGGCCTGTTCCTGGAGAAAAAGAGCCGGA
CTGGAGAACGGGCAGACAGACTCA
>2116_LG1821_58.974358974359
CATGCTCCAATAGCTGGAAGGCATACAAACATGTCTCTCTTCCCCTTTCCCTCGCTCTCC
CACCAGAATTGACATTGTCCCCTGGCAAATGCAGGTCTACAGTATGTCTTTATATTTACA
AATGAGTGCCCTAGTTTCTGGTGA
>2122_LG1821_61.6438356164384
TGCAGGCGGGGAGTTCGAGCTGTGTGAGCTCAGTTCAGATGAGGAGCACAGTGCACACAA
TGGACGGTGAGCAGACACACGCTGCAGCTTTGTGTGTTTACTTGTTGTAAACTTTTTGTT
AATTGTATTGTTTCCTGTCTTCAG
>2129_LG1821_70.5128205128205
TGCAGGGCCTGCTGACTTCCTATCCGAGGGTTGTCTGTGGTCATCTGAGCGAGCGTCTGC
TGCAGCGTCTTCGTCAGCAGCACCACCGACCCCACCATGGCAATTATACCAAACACCAGA
CCGCTGCTGAACCTGGGGAGAGGA
>2132_LG1821_70.8860759493671
TGCAGGTAAATTAAAAATGGAAACTCTTGTCAATATGCGTGTGTTTTACACAGCCCCGAA
AATGAATGAATGTTCTACATGGGTTGATTTGCATTAATTCAGCAGTGGCGTGTGTTATAC
ACAGTCTGATACAGATGTCATGGT
>2140_LG1821_74.6835443037975
CATGCCCTGGCTGGCCGGGGCCCAGCTCCTCCCCTGCCACCGGAATGATCATGCTCATTA
TCTTATTTAGCTTGCGGGTCAACGCGAACAACACAATCCTTGCTTTTTGCCAGCATAGTG
TTAACAAAGGCACTTTTTCCTGCA
>2148_LG1821_79.746835443038
TGCAGGGTGACCTTAGTGTTTTTTTGTGAAATGTCTCAACAACTATTTGATGGATTGCCA
TGAAATTTGCATCAGACTTTCATGTCCACTCTGACTTTCCATCTAGCGCCATCTTTCGGT
AAAAATGTTCAGTTCTTCAATACT
>2162_LG1821_36.3636363636364
CATGCTGGCTTTGAGAAGAGTGTTTTGCTTTTGGTTTTCTGTGTGGAATGTCTTACATAA
ACACTACATGACCTCAAATAATCACACTTCTAATCTTGCTGGTTTGACACTTTGATATTT
TAAACATGTTTCATAATGATTAGC
>2169_LG1821_40.5063291139241
CATGCTTACAAAAAGGATAAAGAATGACTAATGGATATAGAGAGGAGGCCAGACTAAGCA
GATGGTAGAAATAAGTTGTGAAATACAAAGATAGAGAGATAATGCAGTGTTTACTTGAAC
AATTCCTTGATGGATGGCCTGGAG
>2177_LG1821_53.3333333333333
TGCAGGAGCAGCTGGCCAGGGTCAGTACACACACACACACTCGCACCTCACAAACACATG
CACAGGAAGATACAGTCTGTACTCGAGTGTGTATCCATGCAGACAAAATGCAACACATAG
ACGAGCATAGAAGCAAGAATACTG
>2178_LG1821_52.6315789473684
CATGCACAATTGTCGCATTTCCCATTTATTTACAGTATTCTTGCTTCTATGCTCGTCTAT
GTGTTGCATTTTGTCTGCATGGATACACACTCGAGTACAGACTGTATCTTCCTGTGCATG
TGTTTGTGAGGTGCGAGTGTGTGT
>2189_LG1821_31.6455696202532
TGCAGGTCCCCAGGCTAAGGGGGCACAATCCTCAGCCTATTATGGATCTGCAGACTGGCA
GCTGGTGGGATCGGAGGTAGAGGCAGAGGTTTGCGTGTTTACACGCGTGTTTACATGTGT
GTTTACATCATGTGCAACCTCTCA
>2216_LG1821_57.6923076923077
CATGCATTACAATGTATTTCTAAAGTAAGACAGTATAATGGTTCACATATTTACATTTTA
TTTCCAACCTGGTGGCTCTATGCACATGAGCATAGAAACCCAGGAGAGTACTTGGTTTCA
TGAGAAAAATCAATGTAACCTAGA
>2226_LG1821_58.974358974359
CATGCCTGAGTGGACGAAAGAGCACACAGTGTCCCGATTAGACTATATGAGATTGTAAAG
CCCAACAGGCCGGTAAGCCATATAGAAAAATAAACTTGAGTGGGAGAAAGTGAGTGGGGG
GAAAGAAAGGCAACTGCGCGTGTG
>2227_LG1821_58.2278481012658
CATGCACGACAAAAACACACACATTCATTCAGTCTTTTCTACTTGTAACTCAAATCTGTC
TGTTTTCCATGTAGCAAACCCTGGTACAAGAAAACCTTTTCCATCCAAACGTTCCTAATT
TCCAAACCCGTCCACCCTGTATCC
>2241_LG1821_57.6923076923077
TGCAGGTCCAACATGATGGTTGGATGCCGTCGCACAGCTGAACTTCCTGATCCTATTACA
TGCGATTCACTCTCGCGTTCTCCTGTCTCTACAGCTGTCTCTGTTAGAGCTGCAGGTTCT
GCCACAGCCTCTCCTGTTTCCATG
>2253_LG19_63.013698630137
CATGCCTGTAGACTCTTTCACATAGACAAACCCAGGGCTAGCCGTTTCCACTCTTCATGT
TAATCTAAACCTCACCTGGTTGTAGTTCTATACCGAACTGATACAGTGTGACTCTCATCT
CTGTCACTTACCACCAGGATGGCC
>2255_LG19_62.5
TGCAGGGGGCCCTCATGGCCATCCTGGTGGTAAGTGACAGAGATGAGAGTCACACTGTAT
CAGTTCGGTATAGAACTACAACCAGGTGAGGTTTAGATTAACATGAAGAGTGGAAACGGC
TAGCCCTGGGTTTGTCTATGTGAA
>2258_LG19_65.3846153846154
TGCAGGGAAGGGGACAGATTAACAGCCAGGGCTTTGTTGAGGCATGGGACTGGGAACACC
TGGTGGTGGTAATTCCCTCCAGGTATCTGAATACCAGGCTGACAAAAGACAGACAGGACA
GGGAAGGGCTTGACTTTTATCTGC
>2259_LG19_65.3846153846154
CATGCTTTTTATTTTTTTATTTTTAGCTCACCCCTTTCCTTTAGTGATACATATTTATGA
AACAGACACACAAGATTTGTATAAAATACATTTTCAAAAAGGAGGAAACTTTACCTCTTT
TCCTTCTATTTGAAAATTTGTTTA
>2264_LG19_64.9350649350649
CATGCTAGCTGTAATTATAGGTTGCACAGCCTGATAACACCTAAATAAGATTGTTTCAAA
AAGTATTTTTAAAGCAGCGCATATCTTGTGTGACAACTAGATAACAAATATCTTCCAATA
TTTAATAAACTTATGGGTTTGATC
>2274_LG19_62.0253164556962
CATGCTGGAAGCACATTGACAAAGACATACACAAAATATGGATGTTGAATATTAGAAGCA
CAGAACAACAAATATGCACTGACTTATGGGTTTAGAGGAAATACCTGGACCAAAACAACA
ATTGTTCAGCAAATCCAATCTTTC
>2313_LG19_54.4303797468354
TGCAGGCATGGTAATACACTCTAGTGTCTGTAGGTACTGGAGTGTGTATGGTTGTGTGTA
GAGAAAGGAAACACTCTCCAGACTGGAGGGTGTAAGGGTTCAATCTGATAACTCGTTCTA
GACATGACAACAGAGTGTGTGTCT
>2317_LG19_55.1282051282051
CATGCTCAGCCAACTATTTCTGAATGGTGGTGCCCCAGATGTATTTTTTTTCCCACCCTT
TGCATTTAAAGTATTGAATTAAAATACCTTGCTGCTGCATAAGGTGCTTAAACGGGGTGC
AAATAGGGACAAGCTGTAAAATCA
>2338_LG19_54.0540540540541
CATGCTACTGAGCTTGAGAGATTTTGGCTGGCTCGGCAAGGCTACCTACACATCACACAT
TCACTTAAGTTCAACTAAAACACACCCAACTGGATACCCAACAAGAAATTCATACTTTTT
TATTTTGAGTTACTTTTCATCATG
>2347_LG19_51.9480519480519
TGCAGGCATGGATCCGTGGAGCTGTTCTGTCTATCTACGGACAGACTTGGGTCTCATCAA
CACAAGCTAAATGCTTCTTTGAGTCTGTAGGATTTGCTGTCAGGAATATTTTAACTTAAT
TTCGGTCAGGACACTCAAGGTTTT
>2349_LG19_49.3670886075949
TGCAGGTCGAAGGTTTAACCTATCATGTGAAATTTTATCCCCTGACTTTTCATTTAGCGC
CAGTGTCAAGTCAAAAGGTGTCTATTTCTTTGATTTATGAACCAATACCTGCAAAACAAC
ATTCCCATCATAAACATGCTATTA
>2352_LG19_48.7179487179487
CATGCTAGCAGCTCATAGTGACAATGCTAACATGCTGATGTTTAGCAAGTAATATTCACC
AGGTTCACCATCTCAGTTTAACATGTTAGAATGCTAATATCTTATCAGCACTAAGTACAG
TAGAGCTGAGGCAGACAAAATGTC
>2367_LG19_1.26582278481013
TGCAGGAGAGAATGAATGCTGGCTCACAAATCAAAGTATACACAAAGTATACCTTGTACT
GATCTACATAGCCTTTCATGACTGGCATTCATTTCAGCAATATGCTATCATAATTGTTAT
AATTCTAACAACCTGTGCAAGTAA
>2368_LG19_1.2987012987013
CATGCATAACACATGGTCAACAGTGACTTCACTTTTCCAGAGTCATCTGTCCATATGTTT
TAATATTCTATTTGATGTTGCAGTGTCTGTTACTTGCACAGGTTGTTAGAATTATAACAA
TTATGATAGCATATTGCTGAAATG
>2373_LG19_17.6470588235294
CATGCAAACACATCTACACAGCATGATTAAGTGTTGATGCCATTTAACTCAGGTAGTTGT
GATATGACATGCTGACCCCGTCAGCGTTTACACTAACCATGTCCCTCTCTGCTCCACATA
TCTGTCATTTTGTAGCATTTGGCG
>2374_LG19_18.8405797101449
TGCAGGAAATTGACGCCAAATGCTACAAAATGACAGATATGTGGAGCAGAGAGGGACATG
GTTAGTGTAAACGCTGACGGGGTCAGCATGTCATATCACAACTACCTGAGTTAAATGGCA
TCAACACTTAATCATGCTGTGTAG
>2383_LG19_88.8888888888889
TGCAGGCGTCGGGGCTGTAGAAAGGTAAAGTGCTCTCTTTGGTCATGAAAGGAGGCCACA
TCTGTCCAGCTGTTCCGTTGATCATGTTACACTGAGGAGTCCGCCAGTAGTTCAGCTGTT
AACAGAGAGGACGGTCAGATGGGG
>2396_LG19_88.6075949367088
TGCAGGTTTGTGAAAGATAATCTCAACAAATACAAAAACATGTTATCTATTAAAGTAAAC
CGGCAGCAAACAAAACACACAACACATGACAGGCAAAAGCAAGATAAACAAAAGAATAAC
AACAATTTAAAAGAAATAAATATG
>2401_LG19_84.8101265822785
TGCAGGGGACGACACCGATCAATAAGGGCAGGCACAGAACTCAGCTGATATCGCACATTA
AAACCCCCATTCAGAAACATGGAAGGCCGGCCGCCGTGTATGAGCGCTGTGTTTGAGCGG
AGATGGTATCTCTTTCAGCCTGTA
>2402_LG19_82.2784810126582
TGCAGGTGAACAGAATAAAAATCCCCAAACAGCTGGACGAGCTGGTGGAGATGCAGAATG
AGTCAGCCAACCCTGTGCTCAAGGTCCTCTTCAAGATCAAGGCTGAGCTCAGAGGAGTAT
GACTCTTTTTTTTATGTCCTGGTT
>2405_LG19_81.0810810810811
CATGCTCACATTAGCATTTAGCTCAAAGCGTTGCTATGTCAGGCATAGGGAGTTAGTCCC
ATATTATGTTTTTGTAGGTATTTCAGGCATTTCATTCACTTTATATGTTAAACAGATAAA
CAGGACGATGATGATTTCACATTG
>2412_LG19_75.9493670886076
TGCAGGCTATCTTAACACACCAATGTGTCCTCTCCAGGAAAACATAAAGCAACCCATCCT
GTCAGTTTCAAGGGTTAGTTCAGCTGGGTCAAGTTTGTATTTTGATGAGCTCCCTTGCTG
ACGTCGGTACATCTACAGAGATAG
>2426_LG19_67.948717948718
CATGCTTCTTGAAGCTGTATAAAAAGCCATTAGTCAAACAAATCATTCACCAAAAATGCT
GTACTTTTATGTTAGTATTATTTTCTCAGGGAGTTTGGTTCTAGAGAAAATGGGTTTCTT
CAGAGCACACTTTGGATAATTAGC
>2432_LG19_65.8227848101266
TGCAGGCTTAACTTAATATTTACCAGACATGAGAGTGGTGTCTATCCTCTCATCTAAATC
AAATAAGCATATTTTCAAAAATATCAATTTATGTAGTTTGAGAAATTGTCACTATTTCCA
ACGGCATTCTCTGACAAAAAATTA
>2434_LG19_65.3846153846154
CATGCTCAGTCTGGTAATGACACCTTGGACACTGCAGATAAAGATTCTAGGGAGAGGAAC
ACAGATGCAATGGCACTTAAATCTCTGCTGACTGATAGTGGGGCTACATCCGTCTCACAC
CTCAGGTAGGTATTTTCCTCAGCA
>2438_LG19_11.5384615384615
CATGCTGTTGAACTGCTCAACTGTGAAAGAAAGAAATAAAAAAGTATAAAGATTTAAAAT
TATTGCTGGGGGAGCACCTGAAGGCAGCAGAACATGAAACAGACGCTAACAGATGCTAAC
AGAGAGCTGGGATGAGCAGAGATA
>2439_LG19_11.6883116883117
TGCAGGCTGTATAAGGCCTGCTTAGTAAATGCATCAAACTAAAAATAATGATTTAGAAAT
GAATGACACTGACTTTCAGTGAACCAGAAAACAGCGTCATACATTCAAAACTGATGTGTG
TTTATTTTAAACTATGTGTGTGTC
>2440_LG19_64
CATGCAGGGCAGCAGAGTTACATTAATTCCTCGGCCCTCGGGAGAGTAGTGTATTGATTG
GGCCACGGTGTGGTTTGTCACAGGTGATCACAGTGATTGGGACACTGCTCAAGCGTGTTA
TCCAGCTCTGCCCTGGAGGAGAGC
>2445_LG19_100
CATGCACGACGGAACAACACCACTGATTCTGGCTGCCCGATTGGCGGTTGATGGCATGGT
GGAAGAGCTTATCAACTGCCACGCTGATGCTAACGCCACCGATGATTCTGGTAGCTAGAA
TTTTTTATCAACCCATCATCTTCA
>5995_LG19_90.6666666666667
TGCAGGGGGAGCTTCGCCAGAGTGCGCCGCTGCTGCATCTGTACCCAATAAACCATCAAT
AATCAATACACTATCAATAACCAATGAGTAAACTATCAATAAGCAATCAATAAACTATCA
ATAACCAATGAGTTGATTGTTGAC
>2455_LG1A_76.6233766233766
TGCAGGCAGCAGGACACACAGTACCAACAAACACCGTCAGGTTGAAACCGCCTTTCTCTG
GCCAAAACAGATCGGCTTCAACCTTGAGGGCCCGCTCCGTGGATAGAGGGATGAGAAATC
TATCGCGCGGGAGTCAATAAGTTT
>2463_LG1A_68.3544303797468
TGCAGGCTGCTCGTCTAGCCCTGGAGAGCCAGCTGCAGCAAGCAAAGACTGAGCTGGAGG
AGACCACCGCTGAGGCTGAGGAGGAGATCACCGCCCTCAGGGTAAGACGAACGCGTGTAA
GCACATATGTGTGCAATCAGAGTC
>2464_LG1A_68.3544303797468
CATGCAGAATACAGATTGCCTACATCTAAATGTATTTGTTTGAATCTTTGTGCACCTGTA
TGTCTATGGGTGACTCTGATTGCACACATATGTGCTTACACGCGTTCGTCTTACCCTGAG
GGCGGTGATCTCCTCCTCAGCCTC
>2483_LG1A_68.8311688311688
TGCAGGATTTCTGACAAATGCAGCCCACTCCTTCCCCAGCTATTAACAATGTTTCATATT
AAAATAAGAACAAAAGAAAAATAACACTCTTAACAGTTTTTTAATCTGAACGATACACAG
TAGAATCACTCAACTTTTACTTTT
>2501_LG1A_70.8860759493671
CATGCTTTAACAAAGGATCAGAAGATAGATGTTAAAATATCACATTGATGTAATGAGAAG
CAACAGCCAAAGGGTCTTTTCTCCTCTAGTTTTCCCGTTCATTTGTTGTTAAGAACTCAG
TTAAACTATATTCCAAACTGTGTT
>2510_LG1A_71.7948717948718
CATGCTGTACATCTAAGAAACCACTAAAATAATGCTATTTTAAACAATTAATTTTGTATC
ATAGATAGTTTTTCACTCCAAACATATTTCCATTGCACTTTAGCACTTGCTGATATGCTG
AACTAAACTGTTTAAATAATGCCT
>2519_LG1A_72.1518987341772
TGCAGGCAAATGGCCAGGTTAACCCTGGATCCAAAAGCAGTGCTGACAGCTCTGGACGAC
AGCCCCACGTCCTTAAACAGTTTGGAGAAGGAGTGTGAGAGGGCGAGGCGAGGGCGCTCC
TCTGCTATCACCACACAGCTCCGC
>2520_LG1A_72.1518987341772
CATGCATAGATGGAGAATCATGTGTGACAGACATAGAATATTTCTCAAGGATTTGATAAT
TTTGTGTGCATGTGTTTTAGGCCCGTGGTGTGAACCTCTCGTGTGTGCGGAGCTGTGTGG
TGATAGCAGAGGAGCGCCCTCGCC
>2524_LG1A_72.1518987341772
CATGCTGATGCAGAAATTTACAATTCAAATGTCTGACATGTCAGAGTCATAATAAAGAGA
GTTTGTGTGTTAAGCAGAGCAGTGTATGGGTCAGGGTGTACCTTAAAGGCGTGGCAGAGG
ACACTGAAACTATTCTTTTGTGGC
>2535_LG1A_71.4285714285714
TGCAGGTGCCACAGGTTTGTGGTGCAGACAGTGGTTCCCCCAAGGTTACACAAAGCAGCC
AGTAAAGGGATGAAATGTGATGAGAGGTTGGTAAAAATTTGATGAGCTTAAGGAGAAGCT
GACCGTGAGAATCCCCTTCATAGT
>2587_LG1A_74.2424242424242
TGCAGGCACAGACAACGATTGCCATCTATACTGTTTTTATATTAGGTTGGAGGTCATTAC
ATTTTAGATATAGTTTTGGTGTGGTTATGATATTGGTAAGCATCTGGTATGGACTTAATC
AATCACCAATCAACTGCTGGTGTA
>2588_LG1A_77.7777777777778
CATGCTGAAGAGAGATAGCACTAAATATTAATTAATACAGCAGGAACTTTGAATAGGTAA
AATATATAGTTAAATTAAGGCATTCTTCTTTTTTAATAACTTATATTATAGTCTGTGATA
GGACTGAGCTATTTTATTTCCAAT
>2590_LG1A_77.2151898734177
TGCAGGCCAGAGATGATTTGAACAGCTCAGACACAAAAACATATAAAAAAAAGAACAACC
TCTTCCACGGTGTTTGGTGCTGCATTAAACTTGCACACTGGCTCCACACAGGTGTGTATG
TCTTGTGGTAGATTTTATTCCTTA
>2595_LG1A_76.9230769230769
CATGCTTAGAATTTTGTCCCAATATATATTATTGTATAAATATAATATATATATAATATA
AATTTGGGTATGTGCGTAATGTTTTAAGATAGACGTGAAAAAATGTGAACCCAACCTTTA
AGTGAGCTGAATTCTGCAAAACTT
>2596_LG1A_76.9230769230769
TGCAGGTCATTTCTCCCCGGGAAGACCCAGTGAAACAGCTCACCTACATGTTGTGACTGG
ATGGAGGCAGGTGTGATGGCTGTGGTGGGTTTCACACTGTGACTGTGCTACTGAGAACAG
CTTCTGTTTAAGTGGACCTCATGA
>2601_LG1A_77.9220779220779
CATGCACTAATAAAATGCTATTTTGTGGCTGAGAACTGAAAGAATATTTGGTTTAAAGTC
ACAAGTTGCGAATTCAGAGAAACAGATGTTGCATGGAGATAAGGCTTTCTAGTTATAATC
AATATTTCAGAAAGAAGGCTGCTG
>2602_LG1A_76.9230769230769
TGCAGGGATGCATCACGATGATGCGGTAAGATTAATGGATTGTAGATTGATTGGTTGGTG
ATGTCACTGGGTAACAAAAGGCTAAGTTAAGGTGCACCTGCGGGCTGTGTGAGCAATCAG
GAGGAATTGGGTTGTATGGAATCT
>2629_LG1A_76.9230769230769
CATGCTTCTAGGAATGTTTTTGAGGTCATGCAAGACTAGGAGAATAGCGTAAACCCAGAT
AAAAGGCAGTTCGGGGGAAGCGTTATTCCATACACGAGTCCCTAAAAGATGCTATTTTGA
TCATGAGGACGTGATCATTTGATA
>2645_LG1A_77.2151898734177
TGCAGGTTGACAGGTTTTAAGGATTTAACAGAGGATAAAACACTATGTTAGTATTCATTT
CAAAGTCACATTGGGGGGGGAAAGTGTCCTTTTTGATGTGTGTGTGTGTAAAAAAAACAA
ACATAAGACATTAATTGATTTTAT
>2664_LG1A_82.2784810126582
CATGCTGTTAATGCTGTCCTGTAGGGAGCTAACGTAGTCCTGGACAGGGGGGCAGGGGTT
GTAGAAAGAGACATAATGTGAAAACTGTGATATGGGGGTGTGTGGGGGTGTGTGCTGAAG
TGCTGTAGCGTCTGTGTTTGAAGT
>2665_LG1A_83.3333333333333
TGCAGGAGGAGAGCATTCATTACAACTTCCCACAGTCCCCACACTCCACTTCAAACACAG
ACGCTACAGCACTTCAGCACACACCCCCACACACCCCCATATCACAGTTTTCACATTATG
TCTCTTTCTACAACCCCTGCCCCC
>2670_LG1A_1.2987012987013
CATGCAGTTCATTAGAGAGATGGCTGGCCTGCAGCAACCAGCATCAAGACCTCACCATTA
TCTGTAGTCAGACACTCCTGCTCCTGTTCTCACACATACACAGTTCAGTATGTAAACCAC
TCCCGGCCCAAAGTAGACATCTCA
>2676_LG1A_1.26582278481013
CATGCAGACATGCACGGTGAAAACCAAGAGACATGCAAGAAGAAACAAATTGACGCATAA
AACTCAAAACAATAAAAAAACAAGGGGGTCATTGCATCCTATATGTGCACTTGCCCATTT
GACATTACTTTGTCATCACTTCCC
>2678_LG1A_81.0126582278481
CATGCTTTTAACATTATGGCAATAGTTTCAGGAAGGTCCTTTCCTGTTTCAAACTTGACA
ATGCTCCGTGCACAAAGCCAGGTCCATTAAGAAATGGTTTTCACAGTTTAATGTGAACTT
GAATGTCCTGCACAGGTATATGAT
>2689_LG1A_78.4810126582278
TGCAGGCTTCGCTCCATTACTGGCAATTCCCATTGTGTGTTAGGATCAAGCTAACAGACT
AAGCGCTAGTTAAAACAATCAATTTGAAAATTCAACAATCGAAAAAAATAATTAAAAAAA
GAAAAAGAATCACCAGTCTCAAGT
>2695_LG1A_79.7297297297297
TGCAGGTCATGATGAAAAAAATAATAATTTGAGAGAAATCAAAAACTTTTTGTTGGGTCC
TTTGGATGTATATTTAGTTCAGTATTAATCAAACTTGATGTCTCTAAATGCAAAAAGAAT
GAGTTTCACAATCAAATCAATAAT
>2697_LG1A_76.9230769230769
CATGCATTTGGAGGACAATTGGAATTTATGAGTGAAAAGGACTAAATGACACCTGCCATA
CACACATAAGTGCACACGTATATACACAGGAGACAGTAGCCAGGAAATCATCTTGCAATG
CTCAAAACTGATCGTGTTGATTGA
>2698_LG1A_76.9230769230769
TGCAGGTAGATGTCACATTGCAATGACACCGTTCATCAATCAACACGATCAGTTTTGAGC
ATTGCAAGATGATTTCCTGGCTACTGTCTCCTGTGTATATACGTGTGCACTTATGTGTGT
ATGGCAGGTGTCATTTAGTCCTTT
>2701_LG1A_77.9220779220779
CATGCCAAAGAGGTGTGCTTGAGAATTCTGTTTCAGACAAAATGGAGGGAGACACCCAAC
AACAACAGACAGAAAGACTGAAAGAGAGCGAGAGAGAAAGAGATCCCCACACAGAAAGCA
GAGAAGGGCTTTGAAGTAACTTCA
>2709_LG1A_8.97435897435897
TGCAGGATCACACAATATAGATGTTTATGAGAGGAGACTGAGTTGATAAATGACACCAGT
ACCACAAATGCCACAGAGAAAAGGAAAGGAGGTGAGGGGATTCAATGATTAAAAACCAGG
CTCTCCCTGCAGATGTTGCAGATG
>2711_LG1A_10.2564102564103
TGCAGGTGATCAGCATATTTTATTTAGGCTCACTAACTGACAGACTGGGTGGCACTGAGG
CTGGATGTTCCCTCTGCATCCTTGTATCTCCAGTTTAGATGATATTCATATTTTGTTGTG
AAAACAAAAGCTAAAAACAAGGCA
>2712_LG1A_10.2564102564103
CATGCAGCGAGCATGGCTAAAAATCAGTTATACAGCATCTTCAGGAAAGCGCTAATACTT
TCTTTATACAGTATCTGCTTTGCATTTTCCATTGGTAGTCTGAAAACATGCAACTGGTAA
GATGACCCTGGGGAAGACCCAGAG
>2713_LG1A_12.987012987013
CATGCTGTCACTGGAAACTTCCACCATTTTAGATGCACGGAAAGTGGAAATAAGTGAAGT
CACATTCTGTGCTTTACATATGTGACAGTAATTGGCTGGTGAAGTTTCACTGAGAACCTC
ACATGCATGACATGTTCGTAATCT
>2715_LG1A_75.9493670886076
TGCAGGTTGGGAACCACTGGTATACAGAATGTGGCTGTGAGTAAAATAATGAACAGCTGG
TTCACTTTAGGCCTCAACAGAAAGGATTGTTTGAATCAAGGACCCTTCACAATGATGGAC
AGCTACCTGACGTATTTAAACACA
>2717_LG1A_24.0506329113924
CATGCTCAAGTTGTGGAACTTGTACTGGCAATAGACGGGCGCACATTTGTCCTGGGAAAA
CAAAAAATGTAAACTATGTCACATCATAGCTCACTGCTAAATGTCAAAGCTTGCAAACGG
AATTTTTCATACTCATAAAACCTA
>2723_LG1A_35.0649350649351
CATGCAGCAACATTTGCATTGCTCTAGATTGTAAGCATTTGACTGATTTTATTACATTGA
TCTTGTCAAATAATTGCAGTTTTGTCTAGAAATCTGGTGATTGTAACAGGATAGCATGTA
AAGTTTGAAAAACGAAATAATTAG
>2724_LG1A_35.0649350649351
TGCAGGCTCCTGAGCTCCTTTTTCCTCTCTGCTGATGAAGGTAGAGACTGAGCTCGTCTC
CTCATGATCGTCTTGGTTGGAGGATCACTGGGAGAGCTGTGCTTTAAATTGAGTTCCTTT
GCTGACGGAGCTCTCGGACCCGGA
>2753_LG1A_98.5915492957747
CATGCATTTGAAGGCCAGTGTGTGTGTGTTGGAATCTGGTTATAATGTTAAATGCTTGGA
TTGGATGTCAACCAGGCCAATGTGAGGTCACCAGCAGTTGTAGCACAGTAAAAAAAAAAA
AAAGGGAGGGAGAGGGGTGCATAT
>2757_LG1A_68.4210526315789
TGCAGGCCCAGTCTTCCAGTTCAAGGACCCATTCGGGGCAGTCCAAACTGGGCAACAGGC
ATGACTCTGGCTCACATAGCTTTGATATGGAGGATGCTCCACCAACATCTGATGCAGATG
TATGTATCTCTACCACCACTTCAT
>2765_LG1A_68.3544303797468
TGCAGGCCTTGAATGAGACAGTCAGCCCTTAGACAGCGCAGTACCAACAGCTTCTGGAAT
GAGTCCAGCTCAGTGTCCCACTCTCCTGGGAGGGGCTCTCTACAGCAAACATACACACAT
GCACACCTTGTTAGATATTGACAG
>2766_LG1A_68.3544303797468
CATGCAGATAGCCACTATGTTAATAAATGCACTCTTGTTTCCTTTATTTGCGCTGTGCAG
AAGCTGTCAATATCTAACAAGGTGTGCATGTGTGTATGTTTGCTGTAGAGAGCCCCTCCC
CGGAGAGTGGGACACTGAGCTGGA
>2771_LG1A_68.0555555555556
TGCAGGAAGTATAAAGGATTTAGTAGCATCTAGCAGTGATGTTACAGATTTCAACTAACT
GAACGCTGCTTGCGTCTGAAAATACGGTGGCTGTGAAACTCTCGGAAGGCCGGAAATGGC
TCATATTACAGTAATCAATGAGCA
>2772_LG1A_68.0555555555556
CATGCTCATTGATTACTGTAATATGAGCCATTTCCGGCCTTCCGAGAGTTTCACAGCCAC
CGTATTTTCAGACGCAAGCAGCGTTCAGTTAGTTGAAATCTGTAACATCACTGCTAGATG
CTACTAAATCCTTTATACTTCCTG
>5841_LG1A_73.4177215189873
TGCAGGTTTTAATTATATACAAAACACCATTGTCCACAGGCTGATTTCCACATTCCTTAA
ATTGAACAGACTCAGAAATTAAAACTTTTACACAAGTACTGTGAACGGGATGCTGTAGTG
AGCGTAATATGGTGATAATGGTTA
>6081_LG1A_77.6315789473684
CATGCATCCACCCCTGAATAAACATCAGGCTTTAAGTCTTTTCACACTGGCAGTCTCTGG
AGAGAGAAAAATAATCAGTGGAGTACCGTTCTGAGTGAGCTTCGTGGAGGAGAGCTGTGT
GGAGATCCAGAACGTCTCCTTGGT
>2781_LG1B_62.0253164556962
CATGCAGTTTGAAGTACTGTAATCACAGGGCTTTGTTTGGTTCGACTACTAACATATGAC
TCAACAAGTCTGCATTTATAACATCTTCCTCAGCTGAGAATCACTTCTAAATATACTGTC
TGGGGAAAAAAGAATTATTAAAAG
>2782_LG1B_63.1578947368421
TGCAGGAAACATGAGAGCAGAAGGGTGAGGCTGTAGTATGAGGATGGATTACAGCTACAT
GTTATTTCATATCTGAAATAGTGACAACATTGTAAAATGTCATTCTTTTTAATGTAATCA
TTCCTCAAATACTTGCATATACTT
>2788_LG1B_41.7721518987342
CATGCCACATTAGCATTTAGCCTAAAGCACCACGGTCTCACAGACACACACTCTTACTCT
TGTTGTAGCTACTAACAGTCACTTGTTATGGTTCCCTGGATAAGGTAAATTACATCACAG
TTTTATCGTCAACATGTGTTTTCA
>2802_LG1B_67.0886075949367
TGCAGGTGCACAGTAGGTTACATTTGTAGGAATTTCTATGTGATTTTCTGCACCTATAAT
GTGTTTTATTATTATTTATGTCAGTGTGTTTTATTTATTCAGTGTGTGTATGAAGCACCT
TGACAAGGCTGTAGGACAAAGGCA
>2806_LG1B_65.3846153846154
CATGCAGCTTTTCGACTTACGCTGACGTTTCTTTCCCTCGCTCATTCCCGCCATGACTTT
CAAACACCTCTGCTGAATGTGAATACAGAAACTGACTTGTAAGGTGGCGGACGAGCCCAA
GACGTGGCGGCCAAAATGAACAGA
>2817_LG1B_69.3333333333333
TGCAGGTCTACCTTCAACTTTGTAATAAAGTCCTTTCCAAAATAAACCATCTTTGGCTGG
GTAGCCCCAAAATCTATGTACTCATTAAATGTGTACTTGGCTAAAAGTTGCCAGTGCTTC
ACAAGAACAGGGTAGAATTTCATC
>2820_LG1B_70.5128205128205
TGCAGGTGCCTAAACAGAGGCTGCAGACTCCGATATATCCACTGTGGCACACACATGGCG
GTGATCCCAGAAGGGCCAAGACCTGTGTACCCATTTCAAAGAGAGCTGTTGGTCAAAATG
TGACAAACACAATGCAAGGCAGAG
>2824_LG1B_69.2307692307692
CATGCACTGTCTGCACCCAGGTTCAATGTTTTTTCATTAATGGACAATTCCAGTCACAAG
AAGAAGAATAAACAACATTAATGCCATCTGTTCATTGTCTGCTTTTAGTTTGTGGCTCTA
CAAGTTGTCCAAGATAATGTAGAA
>2826_LG1B_69.620253164557
CATGCGGTGACCCAGGCTGAGATCCAACAGCTGAAAAGAAAGGTAAGTTGTTAAATTAAA
ATCAAATTTATGTTATATTAAATTATATTTAATGCTATAGGCAGAAGTAGCAACGAAGCA
TTGATTATTTTAAGGATCAGAGGT
>2836_LG1B_73.4177215189873
CATGCCATGTCATTTTCAAATGTAACTTGGCAGAAGCATGAGCCAATGGTGTACTGCCTA
AACGGTACAGACAGGCACCACATTTCCTTACTGACCATATTTGTGTTGCTGCTGGTCTGA
CAGATTCCCTCTGGATGGAGCTGA
>2845_LG1B_83.3333333333333
CATGCAGATGGACGAATGGATGTCTCTCTTCAATTTCATGTGAAATTATTGTCAAACACA
GGTGTAACTAATATATTTGCACCATTGAAATGTGCAAGGACCAAGGTATATTGGCTCTCT
AGTAAAGTTTTATTTGTTTTATTG
>2846_LG1B_83.3333333333333
TGCAGGGCTGTGGTTCCTCAGGTCCAGGTTTGAGCCACAAAGAGGAAGCCAACCTGATTA
TCTGAGTGTAAATAAATCCCTGATTAGTTGATTAATGATAAGACTTCTAACTATGTCCTA
CAGTACGGGTACAGAGTGACCTGT
>2851_LG1B_89.7435897435898
TGCAGGCCGTTTGCTGCTGCTGCTTCCACAGATCATTGCGTTCACACCAGCCGCGGATCA
AGGTCCGAACGAGGAGCCTTTAGGGAACTCATGCAAACCTCTCTCCTGCGTAAGAGGAGT
CCTTTCCTTGCTCTCTATCGGTGA
>2853_LG1B_89.7435897435898
CATGCATTGTTCTAGAGATTATGATGTCGTGTACTGGATTTTGTCTGACCTCTGTGTTAG
TGCAAAGTGTATGTGATGCATGGTGGGGGGAGCAAAGGGTAGGCATGGCTCTGTGGGTAT
GTAGGTGTAGATTTCTTGAACAGT
>2854_LG1B_89.7435897435898
CATGCAACCGTAGTCACTGTTACGACTACAGAGCAGCTTCAGTGTGTTAAACTCTGTGCA
CTGTGGTAGACTCTGCAGTCAAACTCTTTTCTATCTCGTGTAGATGAAGAGAGATTTCTT
GACCTTTCTTGTGCTTAGTGACAT
>2856_LG1B_88.4615384615385
TGCAGGATCAAGTGCTAAGCAAAGAGATAAAAGCCAGAGAGAACTTGCTATTGAAAGCAA
GACTGGAGCATTTTCAGCTGAAAAAGAAGAAGAGAGATATTGAAGGAGGCAGATGTGTGC
TTCAGGGGGAGATTGAGGCAGCAG
>2861_LG1B_90.1408450704225
TGCAGGAAGCGCTTGGGCGTTACGTGAGAGGAATAACAGCAGGCGCACAAATTCAATCGT
GTTCATCAACTCGTGCTAACAGATTTATCGATCCAGCCCCACTGATGTCAGACTGAATTC
ATCAAGGTCATCAGAGGAGAGGGA
>2897_LG1B_52.5641025641026
TGCAGGCTCCCACCGCTGCTCAGCAACAGCAGAGAAACACATTGGGAAATAACAATTCAC
AGTATGTTTCTTACTCCACCAGCCTTAATATCAAATAAGTTAAATTCTGACTGATTTCCA
GGGTTCAGATCTGAAAAATCTCAC
>2899_LG1B_39.7435897435897
CATGCATTAACTGTCTGTGCAGTCAGAAGGCTGAGCAGCAGCAGAAGAAAGAGGCAAAAA
AGATGGAAATTGAGGCAAATAAAAGGTTCAGTTGGAAAGAAAATCAGCATGACAGGAGGG
GAATAAAAAAGTGAAGTGAGGGAG
>2906_LG1B_51.9480519480519
CATGCTCACATTTTTAAAATCAGCAGAGTAGTTGAGAGAAGTAGAGGTGAAAGTTGTTTT
TGACCTGAACTCAAATATCCACACACTTCACCTCCCCATGTTCCCCCTCACCCATCTCAC
AGACTCCCACTCTAAGCTCCGAGC
>2908_LG1B_51.9480519480519
TGCAGGTCCAATGTTGATTTCATACTGGAGCTCGGAGCTTAGAGTGGGAGTCTGTGAGAT
GGGTGAGGGGGAACATGGGGAGGTGAAGTGTGTGGATATTTGAGTTCAGGTCAAAAACAA
CTTTCACCTCTACTTCTCTCAACT
>2915_LG1B_55.8441558441558
TGCAGGACATTTTATTTGTTCTGGTGTTCATCAAAAGGTAGAGTAGCAGCAGCAGGCCCA
CATTCACTTTTAATTGCATTCCTAACACTGTCAAGAAAGGGAGATGGTTTCATGAGACTG
ACTTGACATCTGTAAATCAACCTT
>2920_LG1B_41.7721518987342
TGCAGGCAGTGGATCCCAACAGCAGCGGAGGAGGGAGGACAGAGGACCTTGGCGGAGGTC
TGTGCTGTCTAAATTCCTTTCTGGTTTAAAATGCGGCAACATATTTCCTTGTTTGTGTGA
AAACTGATGGCTGTTGAACCAATA
>2932_LG1B_57.6923076923077
TGCAGGATGGGTGGTAGCACAGTGGGCACACACATATCTACCCTTGCATTTTTCATACTA
TAAACAAAAACATAAGCACACACTCATGGCTTAGGGCTGTTGCAATTTATATACAATCAC
AATATATGTCAGAACATTTACAAT
>2936_LG1B_59.2105263157895
CATGCTTACAAGAACATTAGCATTGAAATATGTATGTAATTACACAACAGTGAGGTATAC
ATGAGTTAAAACACTAATACATATGAGGTAATGTGTTCTTCTGTGGATGGAGTGAAAGTT
TTGACAAACATTTTCTAACTAAAT
>5950_LG1B_9.85915492957746
CATGCTCTCATAGCAGCATAAAGGATAGTTATTATATAATACTTCTGTTATGTGTGCAGG
ACTCTGGAGCAGGCAGCCTCTGTGCCCGTGGTCTATGCCACAGCCTACTACTCTCTGGTG
GTGCGCGGCAGGCTCCGCCCCGGA
>5951_LG1B_9.85915492957746
TGCAGGTAGGCCTGCTTCTCCTTAGAGCCTAGTGAGAGCACACAACATTTTTTTAGCAGA
TACTATGTTAAAATTATCTCAGTTATTAGATACTATATCAATATCATGACCTTGTAATTA
CTGGAAATGAGACTGGAAAATAGA
>6060_LG1B_17.9487179487179
TGCAGGAAATCTCCTTACTCTTCAGTGTGATAAAGTACATTCTTGCATCCACATGGGTGC
ATGAAAATCGTCTCACACAGTTTGAAATGTCTTCATAATAGCAGTGTGCCAGATGAATCC
AACAATGGAGCTCACATTGAGATG
>6068_LG1B_10.126582278481
TGCAGGGACTGAAACCATGCTTTGGGATGATGTTTGGTACAACAACCTGCTGATTGAGGT
GTGTCTGATGACAATGGGAGCAGAAAGCTGACATACCAGTAAGGAGAGGCAGCACATGGG
GCTATTACAGCTCAAGCAACACTT
>2952_LG20_64.1791044776119
TGCAGGATGTACACATAATTGCCCATTGCTTCATATTGTTAGACATCAGAAAATGAGGGA
GAGGCAGTGGCAAGCACGCACCGACAGAGACAAGCGCCAAGAACATGCAAATATGCACAA
ACAAACAGACTTTAACCATTAACT
>2955_LG20_66.6666666666667
TGCAGGGCATTATCTCGTACAGAGGGCACCCTGGCACACAGAGGGCGGGCGATGGAGGCA
TTACCCATGTGTAAGACAGAGAAGACTATTGATACCCGGCCAAGAATATGTCATTTGTAT
AACACTGACCTGTAGGGTCCAAAC
>2958_LG20_68.3544303797468
TGCAGGTAGAAATTCAAGGGAATGTTATACTGCAGAGCATATCTAGAGGCCAGCTTCCAT
CCTCTTGTAGATGACATAAAATGATGAAGTCCTTGTTGGTGTAAATCAAAATATCCCTTG
TGAGTCTCATTTTTGCCTTTGCCG
>2959_LG20_68.3544303797468
CATGCATGTGTATAAGGTGTTGGTTATTTTTTTAATGTCGGCAAAGGCAAAAATGAGACT
CACAAGGGATATTTTGATTTACACCAACAAGGACTTCATCATTTTATGTCATCTACAAGA
GGATGGAAGCTGGCCTCTAGATAT
>2984_LG20_68.3544303797468
TGCAGGATGGGAGGAACATCTAAGGCACAAAGCATACATGCAAAGTAAATCCAAAAGTCC
AGGGTAAGATGGTCATTCATTTTTTTGGTGAGTATTCCCTTATGTGGAAAGAATTCATAT
ATACATATATCCCATTCTTTTTGG
>3020_LG20_64.5569620253165
TGCAGGTTTCCAAACTTGGCTGTTAATTTACATTTAACAGTTCATTTATATGACTCCATG
CACCTGTTGGCATTATCCTTTAACGTGTCATTTCACCAGCCCACTGCTCATTTTATGTTT
TTTTATTTTTTACTAAGCCCAGGC
>3021_LG20_64.5569620253165
CATGCGTTTACATACTAGTGAGGAAAAGTTGAGTGTTTGCTGGACAGGCGCGCAACAGCT
GCCTGGGCTTAGTAAAAAATAAAAAAACATAAAATGAGCAGTGGGCTGGTGAAATGACAC
GTTAAAGGATAATGCCAACAGGTG
>3025_LG20_64.1025641025641
TGCAGGTCTTGTTCTTTAACCGGCTCTTCTTTGCCAGCACCCTGGCTGTCTGCGTCCTCT
TCTTCCTCTGGCTCTCCATCAGGCTGTGGGACGGTGTCACTTTCTGCACTACGCTCCACA
TCTGAGCCTGGGGCTTGGGGTGGG
>3026_LG20_63.2911392405063
CATGCCGACATGGCAGCATGGCTAGTGCAACTGGCATATTCAGACACAGCTACCAGTACT
GCTGAAGCTAGTTGATATGAATTTTTGTTATGAGTTTAGTAATTTTTAGTAATTAATTTA
GAAATTAGTACAGATTTTTATTTT
>3032_LG20_59.0909090909091
TGCAGGAACCAGCTGGTCAAATGCGAACGAAGCAAGGCTACGCAGGAGGAAGAGCCAGTC
AGCACGACCTTTCACCCCTGTCCATCACTCTCTGACCTCTCCTCTGCTTAGTGAAGCACC
GAGGTAAGATTACTACACTGAACA
>3042_LG20_61.5384615384615
CATGCTTCTAGTCCCATGTCAGGAGGTGGAGGTGGTGGTGGACCTACACCGCCCCACATG
CCTCCTTCCCAGTCAGGCCCTATGATGCCCATGGATCCCCAGGGAGCCATGTCCAACATG
GGCCAGCAGGGGCGCGGACCTTCT
>3047_LG20_61.5384615384615
CATGCTCTTCACCTCACTGCAACACCTTAACACACCTGACTGCAACAGACTCTCTGAAGC
CAGAGCTCACACCTACGAAACAGAGACATGGCCTCTCGAGTTGCAGCTCTGCTATTGCTG
GGTGTCTTCTGTGTTGGGTTTGCA
>3075_LG20_54.5454545454545
CATGCTAACACGCTAAACTGAGATGGTGAACATGATACCTGCTAAACATCAGCATGTTAG
CATGAGTTCTCTGCTCTTAAGTTGATGAGTACAATGTTGTTATTACTGATGACCATACAG
CAGACTTACTCTTTAACATCAGTA
>3083_LG20_50
CATGCAGAGAGGCCACGCTCTAGACAACTGGTTGTTAACACATTAATTATGACAACTTCA
GGTAATAATATGACAATGCTGTGTTTACAGTTTATTGCGCTGTCCCCGAGTGGTAAAACG
AAAATCAATTGATGCAAATTTTTC
>3097_LG20_38.4615384615385
TGCAGGGAGTAAAAGCGGATGTTTTATCCCGCAGTCAGAAGACATTCATCAGCTCAACTT
GCTTCCCAAATCCTCCTAATATCTTGTACAATGGTTCCTCTCAGGCTCCCTTTTTTGTAT
GAATAATATTTTCCTGAAGCTGCA
>3099_LG20_38.961038961039
CATGCGACTGTGATTCCGATAAGCGATGAGGTGTGAGTAGGAGGCAGCATTCAAACCCAC
AGCAACACCCTGACGGAGGGCAGCACATATTGGCTGCAGGCTATTCTTCTCACGGCTGAG
GCAGCCACAGAGGGCTCCTCTCAG
>3101_LG20_38.4615384615385
CATGCAGAACCCTGGGTGATCTCTGGGTGAGTCTCTGAGCAGGCGGCCTCAATAGGCCTT
TGCTTGGGACACATATCTCTTCTAGATGTGTAACTGTTACTTTTTATGTGAAATAGCACT
GTCCTGTTAAGTCTTTGTAATGCT
>3108_LG20_37.1794871794872
TGCAGGCCCTGAGTCAGACGGAAGATGTGGGTCTTCTGGGCATCCATCTGCTGCTGCAGT
TTCTCTTGCTGTGGAGGTAAAAAAAATACAACTGTTACATCACCATCTGGATGCTGTGAC
TTTGCCGCTTGCACTTCTTACAAT
>3110_LG20_37.1794871794872
CATGCCCTTCTGGCCTCATTCAGGACAAAACTCACACAACTTGGACAGTGACAGTTTAAT
AAGTGTAGCCTCTGTCTGCTTCAGTCAAAGTCAAAAAGAGGGAGTATGACTGCGGTTGGA
GCTGTAGGTCGGATCAGTGCTGTT
>3114_LG20_35.8974358974359
CATGCTGTGAACACAACATTTTAACAGGGGTGTTCTCTGCAAAATAGACACAGCTTGGAG
ACCTTGGGTTTTCAGAAAGTTCTCTACACCTCTAGTGGAGAAAACCTGGCTTCCACAGGA
ACTCTCCCCCCAGAAGGTCCACGT
>3115_LG20_34.2857142857143
TGCAGGAATAGACCTGAAAGACACGTGGCGTTTTGCCGGACAGCAGGGAGAGTGAGTGAG
TTGACTGTTCACATTGTTGCTTTTGCCTGCGTGTATTCCTGCAAAAGTACAGCGTGAATG
TGTGAGTTTGTCTGCCAGTGACTG
>3118_LG20_34.1772151898734
TGCAGGTATATCTGTAATATATTCAAAGAGAGCAAGAAAAGAGGCATATACAACATATCC
AATCTAAGTTGACACACTATGAATATACTTTACAATGTCAAGTCAGCTTTATTAATATAG
CCCAGTCTCAATGAATCTACGAAG
>3121_LG20_75
TGCAGGCTTAGGCTGGTCGCCTCCAGCTGCCAGGGTCTGCAGAAGGCCATTCTGCTTCAG
TGCTGAAATCTGAATTGTTAAATATTAGATTACCTTACATTCAAGCAGGACCATGTTGGC
TGAAGTGAGACAGTAAGAATTAAA
>3124_LG20_16.8831168831169
TGCAGGCCTCACTTCACACCTCACTAGGACACTTCAAACAGGCAATATTGTAAATTCTGA
TTCTATTTGTGACAAAACAATCTGGACAGTATCAGATTTAAGTCAATTTTCACAGCAGAA
GTTTGGCCTTGTTGTAGAAGGAAA
>3128_LG20_12.6582278481013
CATGCCAGCCTGTCATTGGCCCGTTTCTGCGCTCGTCTCTGCCCTCATTGGTTGAAATTT
CATCTCATCACCTTCGGGATTGGCCACATACCAAGGGGACGTCATGGTATAGTTTAATTT
TAACAATGAACACAAATTCTCTCT
>3131_LG20_11.5384615384615
CATGCATAAATATTTATTGGTAGGAGCAGTAGTTGCAGCACATAATATGTATGAGCAGAA
TTAAGAATGTAATGAGTATAGCTTAGAGATCCAGTATGTAATTAAACATGGAATACTGTT
TGAGTGGTGTTTCAACCCTGTGAG
>3134_LG20_7.59493670886076
TGCAGGTAGTAGGCCATGGTCTGCCTCTCTGGCTCTGTCAACAGCATGTAGGCCTGCTGC
TCCAGAGACACCTGCGCACCTGGCGGGCCCACACCTCTATATGCTGCCGGCTAGACAGAC
AGATAGGTCGACGCATGGGGGAAG
>3135_LG20_7.59493670886076
CATGCTACTGGGCTTGTAGAGTTAGATAACTCTCATCCTATCTGTGTGTGACCCTCTTTT
CCTCTCTCTTCATTTTTCCATTCATCTTCCCCCATGCGTCGACCTATCTGTCTGTCTAGC
CGGCAGCATATAGAGGTGTGGGCC
>3136_LG20_2.53164556962025
TGCAGGCGCTTGTGGAGCAACTCAGCTCTGAAAATGTTGGAGCACATTTTAATTTTTTTT
AAAAACTGCTAATATTAGAAATCTACACAGTTGATTCCTTGCCTCAAAAATTCTCAGAAG
TGAATTTCATGATGAAACAGAATT
>3141_LG20_2.56410256410256
CATGCATGGGTCTTCCTGACACCAGTTTCTTTTGCTGCATCCCATTTCCAAGCCCTGGTT
CTCCTCTCTGATTAGGTCCTGAGGCAGAAGCAATTTATTGTCCACTTGAAGGTCTTCCAT
GCAGCCAATGAACCCCCTTCCACT
>3147_LG20_76.3157894736842
CATGCCATTGAAATCTGTAAGAACACACACAAAACATTTCTGCAGCAGCTAGAGTGACAC
CAGCTGGTTTGTTATCTAAAGATAAAGATAAGTGTGCATACGCCGGCCTATTAGCACACG
TGCTTGCAAGGTCTGGTTCTACTG
>3148_LG20_76.056338028169
CATGCATGCCATTGAAATCTGTAAGAACACACACAAAACATTTCTGCAGCAGCTAGAGTG
ACACCAGCTGGTTTGTTATCTAAAGATAAAGATAAGTGTGCATACGCCGGCCTATTAGCA
CACGTGCTTGCAAGGTCTGGTTCT
>3154_LG20_78.4810126582278
CATGCGTTTTTTATTCCAGTGAGATTAGTGCACGTCTGCATTCGTGCAAGCAATGTTTTT
TCCAGACTAATAGCCTAACATCTGTATTGGTACAGTGAAATACAGGGTTGTTCCCACCAC
TGTGGTAATGGAATCAGACGTGTT
>3155_LG20_78.4810126582278
TGCAGGAGAGCAGGGCAGCCACTACTTCAGTAAAGTGCTATTAATGGGATTATATGGGAG
AGGAGAGGAGTCACTCTCTCTCGACAAGAGGAGATGGAGAACACGTCTGATTCCATTACC
ACAGTGGTGGGAACAACCCTGTAT
>3156_LG20_77.6315789473684
CATGCAAACCTCCTGCTTAATTCTACCTGAACAGACATTACCGGGGTGAAACCCAATGTT
ATAATAATAGTTTTATTATAGTGTAATACATGCAAGTACACAAATTCTCTGATGGTCACA
CAGACACAGATTTGAGGTCATTCC
>3174_LG20_77.2151898734177
TGCAGGATGTTGTGATCACAAAAATGTATGCAAATTCAACCAATCCCCATGAATTCTGTG
CGATCTTGCTGCTACAAATTTGACCAATCATTGTAGTTTCATGCAAGTTTCACTGATCAT
AACAGTCTACCACACCAAATGCTC
>3179_LG20_75.6410256410256
TGCAGGCTGAGCTGAAGATCAACATCCGTCTCACACCAACTGGGAACGCCATTCCTGTCC
GCTTGTTTCTCACCAATGAGTCTGGCTATTACTTGGACATCAGCCTGTACAAGGAGGTCA
CAGACCCAAGTTCTGGACAGGTGA
>3183_LG20_74.025974025974
TGCAGGATGCAGGGAAGAGAGAGATGACCAGGGGGTGAGGAGACCCAACCAGGGATTCAG
ACAGAGAGGGCTGAAGGCGAGAATAGTGTTATATCGGAACAGTGCTGATGGGGGGAAATG
AGTTGAGCAGGGGAAAACAAAATC
>3185_LG20_76.9230769230769
TGCAGGGATCTAGGTTTTATGAGAATGAGCTGAAGAGAGAGCAGCAGGTGAACCAGCGAA
TTGAGAAAATGATGTTACAAAAGGCACAGATCACTGACCAACAGTTAAAGAAAGCACAAG
CTCAGGTAAGACATGCTATGGAGG
>3188_LG20_76.6233766233766
TGCAGGTGTTCTGTTCTCTTATTGTTGATCTGTGATCACCTGGACACACCTGGCGAGGAG
CTGCAGTCTGTGTGAGCTCTTCTAGTTAACCCTTCAACATGGTCACATTATTGTGTTACC
TGTACACATTGTGAATAAACAAAC
>3191_LG20_76.3157894736842
TGCAGGTAGATAACCCTAAGCAATCTTCAAAAACCAGAATGAATTTCTTATGCAGAAGGC
TCACAGTTCAGTCAAACGTCTTTAGTTATGGTAGTGGCATGGCCCTAGGCCACTAATTTG
CCATGAAATTTAGAACGGATATCT
>3206_LG20_70.4225352112676
TGCAGGAATGGGACTAACATAAATCAATATCATTATTAGGAATATAGTAGTACTAGGATG
GTAGCTAGCTTTTGTGATAGCATTTTTTAATTCTAAGCAGAATTTGGTAATAAAATGCTT
AAGAATGAATGATGTTGTTACAGT
>3208_LG20_67.1428571428571
TGCAGGCTGACATGCACAGGAGGATAGTATACATAAAATTCCTCACACACATTTATGAAA
ATTATTCAGATTAATCCCTCTCTGTGGATCTGTTCCCGTATAACATTTTCAGACCTGTTG
TAATTTTGGTTGTTCTATTGTTTT
>3212_LG20_67.6056338028169
TGCAGGTTGAATGTATGTCTTTTTTTCCAGCCCACAGTTATTTATGAGTCTGGTCTGGAA
ACTCTACACAGTGTTTCATAAATCTATACTCTCCAGGCTTGTTAGTTATATGCTGAGAGA
CCACACACAGTCATACAGTAAATA
>3217_LG20_69.620253164557
TGCAGGATGAAATCGGCCCATCTACGCAGAAGCTCTATCTGCGAGGCACAGGAGACTTTG
ACCAGTGTAGACAGATTCTCCAGCCGTTCCTCAACCGCACCAATGAGACCCAAACCTCCC
TCAGTGGTATCTACCAGCCAGCCA
>3230_LG20_67.1052631578947
TGCAGGTCAACAGTACTGCATCTAAAACCCCTACAGAGTTCAGGAGCAAAGGGGGGAAAC
GCCTCTATAACTAATACTCACTCACTTCAGTTTTCTCCTGACCAAATATAGGTTGTAAAA
TAAAATTTATTGGGTGAAAATGGT
>3238_LG2225_70.5128205128205
CATGCTAGCATTTCTTAATTTGCACTAAACACAAAGTATGGTGGACAGGAATGTCGGGTA
TTTGGTCATAAACCAAAGTACTGAAACTGAATTGTTGACCTGACGGTGGCACTAGATGAC
GTTAACTGATCATCAGCATGATTA
>3239_LG2225_69.620253164557
TGCAGGTTGGCATTTTTGTTTTTTAGTGAAATGTCTAGTGGGACATGGTACAGACATCCA
ACTGTAATCATGCTGATGATCAGTTAACGTCATCTAGTGCCACCGTCAGGTCAACAATTC
AGTTTCAGTACTTTGGTTTATGAC
>3240_LG2225_68.8311688311688
TGCAGGCTAAAAATAGCACCGAGCAAGGATTAAATCAAAGAAAACTGAGCTACAAATACA
GCAGCTTCTTTTCCATTCATCCACACTGACGTCAATTCAGTTCTTGTGTTTACAAACCAC
TACTATAAACAGCTCAGAGAGTTT
>3252_LG2225_69.2307692307692
TGCAGGGAATAAATGTAAGTAAATACAATATCTTCACTAGTAGTGTGCAGGTTTGCACGT
GAGGGTGGGGCTGCTGGTGTCAGGTTGGGTGTTGACACACATTGCCTATGTTGATGGGAG
ACTTCTCAGATTAGTCTAGTCATC
>3275_LG2225_67.948717948718
TGCAGGAACACAGTTCTTATTGTAAAGCAAACCAACCACAATATCCATTGGCTACAATGC
AATTTCCTCTGTAAATCGAAGAAAGGAAAATGCCAGGCAGCTGTTTCCAGCCACAAAAAA
CAGAGCTGAGGCTGTTTCTGACAA
>3297_LG2225_62.9032258064516
TGCAGGTCAGCGTTTTAACCTGTCCACTCTGGCATGATGGGCTCTTAGCAAACATAATGA
GAGGGACTCCGGGATGTGCACGGTCTCGTCGTTTGCGAGGGATGGTAAGTCCTCTCTGCC
AAGTAATGGGCTCTGTGTTGACTG
>3299_LG2225_67.6923076923077
CATGCTAAAATGCACTCAGCATGGATAGCATGATCCTCTACAGGGAACACTGGTGGCAGC
GAATTTAAAGACCTCCCGTCCTTGCCCCAGCCGCATGTGGGTTAACCATCTCCAAACCAA
AGAAACAGGTCTGAAAATTTGTCA
>3302_LG2225_76.7123287671233
CATGCTACAAAGTGTATGAGAGACTGTATAATTACAGTAAGTGGAGATTAATTAATAAAA
CTTCCAATTTTCACCAGAAATCCCTTCAGGTTGGATTTTATTACATTTCCAAAAATCATT
CCTAAAAATCATCCCACCGTATAC
>3336_LG2225_84.4155844155844
TGCAGGTTTGTCATGAACGTAAAAAGTTCTAGAGGAATCAGATGTTGCTAATTTTACTCC
AGTGTGCTTTTAACCTTGTATATAGTATTATATCGGAGTCCTGCACCAACCTTTCAACAC
GGTTTAAATGACTGTTCCTGCTCA
>3337_LG2225_84.6153846153846
CATGCTAACATTACCATTAAGCTCAGAGCACTGTAGACTGTAGAGTCTAGTTATGAAAAA
ACACCAAAATGATTCTGTTTGTCTGTTCAGTGGGCAATATATACATGTCAGCAGAATACA
TGAGATATACATTACAGAGCCCTG
>3338_LG2225_65.8227848101266
CATGCAAACTTAATTAGTTGCTATAACATTATAAGCAGTTGTACTATATTCATTATATAT
TCACTTTTAGGATCATAAAGTAGTGTGACCACATGGAGAAGTTCCTATGAAACAGGACTG
ATCTACATTCTCCTTATTCAGGAA
>3340_LG2225_64.4736842105263
TGCAGGAGAGAAGGGAGAGAAAGAGAGGAGGGTCCAATTTTATCAAGAGGATATCTGTAT
CAAGAGGAGGAATCCTACTGACTTCAGTGATCCCCTGAATTCTTCTCTAGCGCTGAGTGA
AGTTTACATTTTTGGTTTTTAGTG
>3344_LG2225_66.2337662337662
CATGCATCTGTGGAATCACACTGTAGCCTAAATTGAAAAACAGTGACAAGTTCACAATCT
CTAAATATTCATCCACAGTATCGGGCTCAGCTCAGGCCTACATGTAGGGTTTTACTTCAT
CTTTAATCTCTAAAACCAAAACAA
>3347_LG2225_64.5569620253165
CATGCTGCGATAATCTATAAATACATGACTTGACTCGGCTCCCAGCATACGGTGGGACAA
AAGTCTGAGAAACTCTTTAAAAAGGTTTAGCTCGGAAAGTGCTCAGGTTGATGTTGACAC
ACAAAAAGTTTGCAGCAATAAAGG
>3349_LG2225_59.6774193548387
TGCAGGTTATTCCCGGTGAGCTGGTGAAGCCCTTCAAATCCAACTTCCCCTCTCGTCTGG
CTCAGAGTCGGGCCGAGCTGCTCGAGAAGCTACTTACTGAACTGGGTACAGAGAACTCTG
GCTTCACCCTGGACAATGTCATGA
>3350_LG2225_59.375
CATGCAGCTGTGTCCTTGGTCCACAACCACTGGATGTTTTATCACTTGCTGGGTGCAAAC
ACTGCAAAAAGAAGAGTAAAGTTAACGCCTACATTTTGGTACTCTGCCGCTTTGTAGCCA
ACATAAACAGGCTTAAGGTCAGGT
>3353_LG2225_58.9041095890411
TGCAGGTTGAGATAGTCACTTCAGTCTATAAAATGTCAGAAAAATATCAGAAAACTGATA
GAAGCTGGGAATGTTTGGCATTTTTGCTTGACAAATTTAACAGTTAATCGATTATTAAAA
TAGTTAATTATAAATTTTCTGTTG
>3359_LG2225_55.2238805970149
TGCAGGTTGAGATAGTCACTTCAGTCTATAAAATGTCAGAAAAATATCAGAAAACTGATA
GAAGCTGGGAATGTTTGGCATTTTTGCTTGACAAATTTAACAGTTAATCGATTATTAAAA
TAGTTAATTATAAATTTTCTGTTG
>3373_LG2225_52.5641025641026
CATGCATCCACACCCACCGTCCACCTGAAGTCAATACTAGGAAATGCTTAAGTGTCAGGC
CATCATTCATTCATTCAAAACATATTCGTAGCTTGACGAGTATCATCAACATAAACGCTT
TCTTTACCTTATTCCCATGCAACA
>3391_LG2225_35.8974358974359
CATGCTCTGAATGTGATATAAGGTTGTTTCAGACTAGAAGCTTGAGTAGAACATGCTCTT
TATTTAAAGGTCATGACACAATCAGTGATGTGTATTTGCTTTTTAAAAAGCTAATTCTAT
ACTGAGCATCAAAAATTCCATTTG
>3397_LG2225_22.7848101265823
TGCAGGTGGCACTAAAACACCACAGTGGAGTTCAAGGTACAACTGTTCCGTTTAATCACA
TTTAGAGATGCTTTATTGATCCCGGGGGAAACTGGTTTCGTTACTTACTCAAGGTGCTCC
CAAGACATAAAGAAAATTAACAAT
>3407_LG2225_6.75675675675676
TGCAGGACAGAATAATCCACCAGGCGTGTTGGAGCTTGGTAAAGCTTCTATGTGGTTGTT
GCTTTATTCAGTGGAGACTGGCAGACTCTGGATGTGCTAGAGGCCCACTCAATGAGCTAT
GTATGAGTTTGGGAAACACTGAGA
>3409_LG2225_6.32911392405063
TGCAGGACACAGAGAGGAGGTGAGACACTGGGGACTTAAATCCTTGTGAGATACTGTCTT
TGAACTGTTTTGGTCAACATGTCACACTAACATTTTGAACATTTCCTCCAGGCTAAAGTG
ACAGCCAACAATGACAAGAACCGC
>3410_LG2225_6.32911392405063
CATGCCTGTGACTTTAGGGATATAGAAGACGGAGTACGTGCGGTTCTTGTCATTGTTGGC
TGTCACTTTAGCCTGGAGGAAATGTTCAAAATGTTAGTGTGACATGTTGACCAAAACAGT
TCAAAGACAGTATCTCACAAGGAT
>3412_LG2225_2.56410256410256
CATGCCTGTATTTGCTATCGGCCATTGGCTGCCCCCCTCTCTAAATCGGACAGCCTCTAT
ACATTAAGCATATGTTGAAATGTGTAATCTCCAGCTGCCATCCTTGTTTGGATTACATGG
AGTCACAGCTTTGTAACAAGTATT
>3413_LG2225_1.35135135135135
TGCAGGCTGGGCAGGTTCACTTACTAGAAAATATTAAGGGCATGGGCAGGTCAAGTGGTA
AAGCAATGTTCAGAGTAAGTTATTAAAAACGTACAGAAACATCACATTCAATAGTCCACC
TTTTCTGCCCCTCTTTCACTCTGT
>3418_LG2225_0
CATGCAATCATATCTCTGATGAAGAGCATTCCACATTTGCAAAAACATGTAGTTTTTATA
TAATTCATTGCCTGTTATATGGCATATAAAAATCTAGCTCCCCAACTATGAACACCCTCA
TGCCTCAGTGCTTTATCAAAATCT
>3423_LG2225_81.0126582278481
CATGCAGAGAAAAAAGCAAAAAAAAGGAAACCTAGGAAGAAAGAAACATAACTCATTGAG
TATAGCCATAAAATGCAAGGCAGGTCTGCCCACCAGGACTTCTTTAAACATTAGCAGAAT
ATTCCTCAAAAGAAGATGTAAGTT
>3433_LG2225_77.9220779220779
TGCAGGGATCATTCAGTAGTCTATCTATCGCAGACATAACAGCAGGTTTTGATGTGGTTT
CAGCTGTCGTGTTTCACAGATTGATTAAAAAAGCAAATGATCCCCTCTGAAAAAAACAGA
TCCATAAAATGAATCTATAAATCT
>3438_LG2225_77.2151898734177
CATGCATACATGCACATGTGTACTGAGGTTGTTTGCATGTGTATCACGTACAAAATACTC
CTCACCTAGATTTTATTGGTGATATGTTACAGTAATAAGAGGCTACAAGTATTGCTGAGT
CTGAAAGACCTCTTCAGAGCCTAT
>3444_LG2225_76
TGCAGGCACTCAGACTGTTGACCCATCTGAAATTTTAGATCATTTAGGGCAAGTTTGTAC
AGATTCCAGTCTATTACAGAAACAAATAAGACACAGTGGTGAACACTGGGCTGGAATAAC
TGCCACAATAACCGCATTGAGTGA
>3445_LG2225_74.025974025974
CATGCATAACAATCCCTTATGTCAGCGTCCTTTCCAAAGCCCCCTCCTTCCCCTCCTCCT
CCTCCTCCTGCTCCCTGCTTCTCCTTAATGTCCTCACAACAGTCAGAGGAGGGCATGAAC
AGGGCTCGGCTCTGAACACATGGC
>3480_LG2225_72.3684210526316
TGCAGGGGGCGGTGCTGGTGGTGGTGGTGGATTACCATGAGAGGAAGAAAGAGCCAAACC
ATGTGAGCAACACCAGTAGTGGAAAAACATGGCGATGCCCGTTAGTGCAGCTCGTCTCTG
TCTCTGCCTGGCGGGACGGACCGC
>3482_LG2225_72.1518987341772
TGCAGGAGCCTAGTGAAAGTTACTGACGTGACACTTGACATCATCTAAACTCAGCACCGT
TCCCTGGTCGTTGTTGTTGTTGTGCTTGTGCTTCTTATTGGAGCAGCGACACAGCTTGTA
CTTTATCACCTGAGTAGATAAAGA
>3483_LG2225_71.875
CATGCGCTCATGTGTGTGAAAGTGACTCACCCCGTGTCAGTTACTCCTCTACTAAAGTGT
CCTTTCCTTTTCTACTTCACACCTCTCCAGTTTGCTATTTTGGGGCCATGTTAGCAGAAC
TAGTAGTATCCAGAAGATCACACA
>3486_LG2225_71.7948717948718
TGCAGGGGTCCATCATTAGCAGCCCACACACACGCCGGAGAGCCACCACGCCACGTGAGG
GCGCACCACGCGGCCATCCCTCCATCCCTAACTCAGCATCGACTTCCATCCTTGGGTCGC
TCTTTGGCAGCAAGCGAGGCAAAC
>3500_LG2225_88.2352941176471
TGCAGGTAATTAACTAGGGGTGGGTGATATGGGCAAAAAATAATATCTCGTTATTGTTTG
GGATTTTGGCGATAACGATAATCAGTCGATATCCTTTAAAATGTGATTGGAATTGTCTGA
GTTAGGGCTTGTGTCCACCAAACG
>3520_LG2225_69.620253164557
TGCAGGTAAGGAGTGAGTCGAGACCTGTCTGTCACTCCACCTCATCCAGCAACTGCAGTA
AATCTAAGATGACTTGGACATCATAAAAAATACAATTATGAAGCCACAGCAACGCCGTTG
CCAACAGTAAATGAGTAGTGAGGA
>3521_LG2225_69.620253164557
CATGCACTTTAGTTTTTGCACAGGTCCACTGTCTGGTCCTAAGTTAGTAAAAGTGGTTAG
TCTTACTCGTCCCTCAATCCCACCACTAAACCCTAGTTTTAATTAATTTAGTCATAATTC
ATTGTCAGTTCCTCACTACTCATT
>3537_LG24_21.7948717948718
CATGCTGAATGTGCAGTGTGAACGCAGTCAGGCCTAAAAAGCAGGGAAATCGCCAGGAAA
GTTTGCATTGAATCAAACAGTGTTGACTGTATTCTCCCATATTTCCCAGAATGTTTTAAA
TTACGTGCATCGGGTCAATAACAT
>3553_LG24_8.10810810810811
CATGCGTGGCTATTTGTCACTATCTTTGTGTTTAAAGTTAGTGGTGAGACCAGTGTGTGG
TGTATGCACAGTCTTGCCTACGAACTTCCTTGTCACTGATGACATGTTTTCCTCGAGGCT
TAGCTAAACTGAATGGGAACTGTG
>3568_LG24_1.26582278481013
CATGCTTACAGCAAAGAGAGCAGAGAGAGAGACAAGCAGCCATGGTCCAACAGCATATGC
AAGGTCTCGGATTAGTGACATAAAGTCCACTTCTGAGCTGTTTCTCCCCAAGCCTATTGA
ACAGATAGTGCTGAATATGGTGAA
>3569_LG24_1.28205128205128
TGCAGGCATATGTGGGTATGTTGATCCTCGCAGGAGTGTACCGATCCAGTAAGGAGGCTA
CATCTAGTCTGTGGCACGCTGAGACGGGTAGGGCAATTTGTTGTGCTACCATGACACTGA
AGATGTTCCACATAATTTCAAGAG
>3570_LG24_1.26582278481013
TGCAGGTCCACTCCATCCATCCTTCTCCACTTTCGGCCATACACACGTCGCCCCTCTTTG
TTCACCATATTCAGCACTATCTGTTCAATAGGCTTGGGGAGAAACAGCTCAGAAGTGGAC
TTTATGTCACTAATCCAAGACCTT
>3590_LG24_96.2025316455696
CATGCGCTCGAGAGCTGGTGACCAGAACCAGGAACAGTTCCCCGTCTGTCCTGGGGATGT
CGTCACAGTACACGGCCTCGCCTGTGGCCTGGCTGATGGCAGAGCGATGCATAATGGGAC
GCCCCACTGGGTCCTGGACGCTCT
>3601_LG24_83.5443037974684
CATGCTGGGCCTTCAGGCCCGCTGGGAAACAAAGTGAATTTGAACAATGCTTTCCCCGAG
AGAAAGCAGGCAAAGAGAGGATTTAAGAGTGGAATAAACTGCGAACAGCCAAAGCTACAG
CCACCAAAAGAAAAATGCTTACAT
>3625_LG24_59.4936708860759
CATGCAGAAGGAAATAAGAAGCAAAATAGTGTTTTATGTGCAAACCAAACACCAGCCTTG
AATTAGTCGATTTTGTCCGACCAAACTGTTGATGTGTCTCTACTGATGTGTGTGTAGGAA
CAGTGTAGGCGTGCCTCTATGCAT
>3626_LG24_59.4936708860759
TGCAGGATTTTACTACCCTGCCACCATGAAAACAAATCAGTCACATCCACTGTGTATGGG
CGTCGATGCATAGAGGCACGCCTACACTGTTCCTACACACACATCAGTAGAGACACATCA
ACAGTTTGGTCGGACAAAATCGAC
>3631_LG24_100
CATGCTGGGAGCTCTACTGCCTGGAGCACGGCATCCAGCCGGACGGTCAGATGCCCAGCG
ACAAGACCATAGGAGGGGGAGACGACTCCTTCAACACTTTCTTCAGTGAGACTGGAGCTG
GCAAACATGTTCCTAGAGCCGTCT
>3639_LG24_58.4415584415584
TGCAGGAAGACATTTCTTTGACTGTCTGCTCTATGTGGCACATGAACAAAATACTATGTG
TACTAGCAGAAACAGTACTACACAGCACAAACTCATAAATACTTCACATGGATAATAATG
GCTGAATCTAAATGGAAAGGTATT
>3640_LG24_58.4415584415584
CATGCAGCCGAGCGGGAGAAATGTTGCTCTCTGCGAGATATACATAACCGCAGCCCACAA
ACACCTGCTAAAAAACAGTCTACATTAATGGATTCATTTTCACATTGTGTCCTGTATGAT
AAGAAAGGGACCCAGTGGAAAGCT
>3648_LG24_54.4303797468354
TGCAGGATAGAGGCATTGTGGATAAAGTCATCAAGGAGATTGTGAGTAAAAGATAATCTT
ACTTTGATTTGTTTCAGATTGAATGTAGAATTACACACGGTGAGATCACTCTGTCCATTC
ATAGTCAGCTTTTTAGTTTTTAAT
>3650_LG24_55.1282051282051
CATGCTTTTATCCAGAACTTAGATGGTGAACTTGGTAAACATTATACCTGCTAAACATCA
GCATATTAGCATTAATTATTAGTCATTCTGAGCGTGTGAGCATGTTGACATTATCGTTTC
CTCAGTACAGCTTCACTCTTCTCC
>3656_LG24_100
CATGCTATGCTGATCCTAAATGCTCATCATCAGTTTCACTATGATTTAACTGGTTATTCT
AGTGGATGCTCTCTCTGTGTCTCTGTGTCTCCATATCTGCTCACTGAACACCGGCTGCTC
AGAGCTTCCTGCCTCACCCCACCT
>3657_LG24_100
TGCAGGACGGGGAGTTCGTCTGGGCAGGAGACGGGGATTTCGCCTGTCGCCACTCCATTT
CCGTTGGGCATCAGACACGTTCTGATGTACGCCGCCGCGTTGGTGGCGCTGAGGAGGCGT
CCGTTCTCCAACTGAAAAACCAAG
>3663_LG24_50.6666666666667
TGCAGGCTAAGCTGATCTGGAGGCAGAAGCATTCTCATTGGCTGAGTTAAATGTCAGTGG
GTAGGACTGAGACAGGTTTTTTCCAACTAAAGAAATGTTAGTTTGAGGCCTGGTTAAAAG
GCAAGAGATAAGAGAGGAGGAAAT
>3670_LG24_35.4430379746835
TGCAGGCACCGATATGTGACAGTATGCAATAAATGCACCAGCGTTCCAGAGTGCTGCTGC
TGCTCCTGCCCGTACACACATTTCTCCGAGGCAGAGTTTCACAGGAGGCAGTAATATTCT
CGTGGCTGTTAAACCTCAATGCGC
>3677_LG24_24.3589743589744
CATGCATGGCCTATGAAGAATTAGTTGTAATATGTTCCACAACCTCGTATGATGTAAGCA
AAGAGGACAATATATGACAGGGCACAATGTCAACTAATGTGTTGAAAGGTTTCACTGAGA
TCAGAGTGTGTGTGGGTTTGTGTG
>3683_LG2_66.1971830985916
TGCAGGGATGGTCTCTTGGCACTGGTCGCCTGGTGGGCAAACAGGAATGGAGGCAGAGGG
GGGAAAAATGGTAAAAGACATGAGAGCCACTGCGTCTATGATGACATCAGAATTTCACCA
GACCTATAAAAACCAAATGGTTCA
>3689_LG2_65.8227848101266
TGCAGGACATTATTCAAACACACACAGGCACTAAAAGTCCACGAGACAAGAGTAGGCCAC
TATGGTACCGAACACACACATCCTCAGACACCGCAGCTTGCCGAGGTTACTCAAGGTCAT
ACAGCAAGGCGCCACACATACAGG
>3698_LG2_70.1298701298701
CATGCCAGTGCTGATGTGGATGCAGCAGACAACCGCAAGATTACCCCTCTCATGGCTGCT
TTTCGCAAGGTGCAAAGTTTACCAGAACACTAATTGTTGTTTGTAATTGTCTGTCATGCC
ACACAAGCCTCTGGTTACTAACCC
>3699_LG2_70.1298701298701
TGCAGGACTAGCTTTAGTGCATCTATCTGGCCTTCCTTGTTGCGTAGCTCTGTTCGGGTC
TCCCTGAGCTGTGTCTTCAGCTGAAAGAGCTCACTCAGCTTCTGGGTCACTTCTGCCTGG
GAGTCCCTCAGCTGCTGCTTCAGC
>3720_LG2_70.5128205128205
CATGCAAATAACAATCTACTTAACTTTACACTGCCTCGTTTTCACTAAAACACTAGCTGT
CTTAGTAGATTTTAATTGATAGAGTGGGTTTAGTCCTAATGTTTGTTGTGGAGTTTGACA
GGTGCACCACAGGGACCTCGACGT
>3734_LG2_70.5128205128205
CATGCACAGAAGAGAAAATCTCCATGTAAAATATATAGCATTATACAGTCAAATGATATT
TCAATCCAACTGTGAAGTACTTTTATTTTTAACTGAAGATGTGTTTATGTGTATAAGTTG
AGCTCACTTGTAAATGCCACGTGC
>3735_LG2_70.6666666666667
TGCAGGCCGCAGTGATAGTGGTAGGTCTTCACACATGCTTTGATTTCACACCCGATGGTG
GCACCCAACTGAGTGCAGAGCGTGCATTTCTAGAAAAACAACAAAGTCAACAATTTCGAA
TTAAAAAGTGACATGTAGTTTTTA
>3736_LG2_70.5128205128205
TGCAGGACAAAGCCAAGTACATTGAAAACATGGCACGTGGCATTTACAAGTGAGCTCAAC
TTATACACATAAACACATCTTCAGTTAAAAATAAAAGTACTTCACAGTTGGATTGAAATA
TCATTTGACTGTATAATGCTATAT
>3749_LG2_3.79746835443038
TGCAGGGACACTGAGCTTTCTCTGCCACTTCACCTTTCTTCAGCTTGTAGAGACACTGAA
ACCTGCGATATTGTTTCTCGTTCTTTTTTGCCTTTTAATATGTTTCCCTGATAACCATGC
ACTAAAGAAATCAATTGCAGCTCA
>3751_LG2_80.7692307692308
TGCAGGAGTTCTTAAATGAAAAGAGGATTTTTAATTACACATGTGCATAAAAGCTTTTTG
TCTCTCTTGTCTCTTTTCTGCCATCTTTACATCTTCATTCTTCCCATCTTTGTGTTGTCC
CTGTCCCCCGTCTATCAGTGAAAT
>3754_LG2_81.3333333333333
CATGCACATTTTTATTATAGGTTTGAAAAGTCACAAAATGTTTCTTTATTACAATTAAAG
AATTGCACCTAGAGATTATACTGTACCAACAAAGGGTCAAACAACAACAGGGCCTTATTT
GCAGTTTGTATGGATGTTTTCATT
>3756_LG2_80.7692307692308
CATGCATTATTTTGAGAGAACTTTAAGTTTGATGAGTAACAATTTCACAATGTTCTTTTC
AAAGCATCTATTATACAACTGCACATAATCGTCCATGTCAACAAATGCAAAAAAAATGCT
CTTCATCCTCTTAGCAGTGGTTTC
>3757_LG2_80.7692307692308
TGCAGGCCCCTCTGCTCACTCTCCTGGCTTCACACCATGCAACAGCAAAACACACAGCAA
TGGAAACCACTGCTAAGAGGATGAAGAGCATTTTTTTTGCATTTGTTGACATGGACGATT
ATGTGCAGTTGTATAATAGATGCT
>3763_LG2_84.4155844155844
TGCAGGGTACTAGCTCCACCATAGTCACCATGTCCTCTCTTTCCTCCTCCTGCTATTTGG
CCGTCCAGATTCCTGGAAATACAACCATTTGAAATTAAATTTGCATGTGAATGTGAAGTG
GTTATGATGCCTCTATATGACCTA
>3764_LG2_83.3333333333333
CATGCCTGTCTGTCTGTTCCTCATTCCCTTCTTCCCCGTTCTTCCTCTTCTGACTCATCA
AGTTTCAGGTGGAGAGAGGACTAGATTTATGGATAGATGGACAGGATTTCCAGCTGGGAA
GAAGAGCTCATACAGTTGATGCTT
>3772_LG2_60.5263157894737
TGCAGGGTCTGTACCAGGAGAAGGAATTCATTGGCCGCCTGGAGCTTTTCACCAGTAGAT
TTAAAGTGAGGCATCCCTCTGGATCGGACTCGCACCTTATTTAATGCCTCTTTTCTTCCT
CCTTTTTCCCTCCTGTCTATCTGT
>3776_LG2_82.051282051282
CATGCCTCGGCTAGCAACTATCCGACTCAGCTACTGGTTTGACTGTTCATTAGCCTCTGA
GGCTAGCTAGATTAGCTAGATCAATATCTTCTCATTAGTCTTCATGTTGTTCGTTATCCG
GCAGCGAATAAAAAACTGATCTGA
>3809_LG2_62.8205128205128
CATGCCCTGATTATACTCCCCAAATCTGGGAAAGTAGGAAATAGAATTTCCTGGACAATA
CATTCCTGAGTGATATGTATAGTCGCTCATCTACTCTCCAGTATAATGTCTGTCCTTGTC
CTTTGCACTGCATACTATATTTCC
>3818_LG2_59.4936708860759
CATGCAGAGATAATCTGGCAGAGGCACAATCTCAAGACAACCTAATGGTTTTACCTAACT
GGATAAGGACTGACAGTGATTACAGAAGAGACTAGAAAAGAAGTGCACAGATAGAGAAGC
TGGGAAAGTCCTCCAGAGAGTGTA
>3819_LG2_60.2564102564103
TGCAGGTAATTGCTGATGTTAATCATAGTCATATTTGAGAGAGCGAAGAACCTCTGTCAT
TCTTTAAAGAAAGCAAAGCCAGTGGTCAGCTGCCCCCTAACCACGAAGAGCTCCACTGAC
TAATTACTGCAGTCCAGCTGCCTA
>3824_LG2_57.1428571428571
TGCAGGTTGAATGTTAGTCAAATAGACTTAAATGGAATCTAGATGGAGTAAGATTTGATT
GGCACAAGTAGTATAAATGCCCATCCTCCGCTAAGTGGACCCCGAGCTGCTCTTGACTGA
TGTTTCTTGTTCTTGCATGGTTTC
>3837_LG2_15.3846153846154
TGCAGGAGATCCCCAACCCCATCTGCTCCAAAATACATAAACACAACAACATCATTATGA
AGTCATTTATTTATTCTTAAATAGATTAAATTGAAATTTAAACATCTATTAACACGAGGA
AAAATCTCTCTATTCCGATCTCCA
>3842_LG2_64.1025641025641
CATGCTGATGTAAAGGAATGGTGACTGGGAGGAGGTGGGGGTTGAGTCTACAGTGGGAGG
TTGTCTTGGACCAAAGGCATCTGTCTGGAAGTGGCTGTAATTGGCTGCAGTGTGGCGTTA
TCTCATTAATATGGAGCCCAGGGG
>3844_LG2_64.1025641025641
CATGCACAATGAAGGACACTCTGGGATTAATGATCAGCAGAGCAGAGCTGGGAGTTATAT
TACAATAACAATTATACTGTGAGAAAACTGCATTTCCTCTGGGACTGTCTTCACTATAAT
TCTGCACTGTAGATAGTTTTCTTT
>3846_LG2_63.6363636363636
TGCAGGAGGTCGGCAAACCACTCGAAGGCGTGTGTTTCACGGCAGAGCCAATAGAAGTAT
ATCTGAAACAAGGAAGCAGATGCAGGCATGTTAAGCAATGATCCTCTTACAAAAGAGCTG
GCCACGCTGCTTGTCATCCATGGG
>3853_LG2_63.2911392405063
CATGCTGAAATGGGTAACACTGCCCACTTATTCCCTGTGCTTGGATGTGTTACTGCCCAT
ACCAACTAAATATCCATGTTAAATTTTAGATCCATTACATGATGGCACATTTAAACATGT
CGCCCATTAAATTTATTTGTCACA
>3857_LG2_64.1025641025641
TGCAGGGTTACGGCCTATCAGACTGATCCATTTCACACAGAAGCGTCAATAACCAGCCCT
GTGCGATAAGAGACTAGAGTGGTTAGGGCTCTATGCTGAAGGTTCAAGCCTCAACTACTA
CACTGTTCCATTCAAGTGGGATGA
>3864_LG2_63.2911392405063
CATGCCTGTGCCCCTCAGGGCCAGGGTGAAGATATTGATAGTAACCAAGCTGAGCCAGGG
GTACAAAGCCTCCTTACGAGGCCCCCTCTGTCCTGGCAGGCCGGTGGCCCCCAGCTCTGT
AAGGGCCACACAAGGCAGCAGCAG
>3888_LG2_63.6363636363636
TGCAGGTCCAGGTCCAGAGTTCCCATTGAGTCCATTACCGTGGTAACAGAACGGCTACCG
GTACCCGTCTGTTGAGGTCATGTGATCCTTCATTGGTTAGCCTGTGCCCACTAGGTGAGT
TCTACCTGGCACGGGAACTGACGT
>3903_LG2_65.3846153846154
TGCAGGATATCTTCTTTACATTGACACGTGACAGCAGGTAACGTCTCCTAAATGTCATGT
CATGCCACTGTTCTGATCTGATTGCAAAGATTTCTCCTACACGAACACTAAACTGGACTA
CAGTTGAATTATGGTTTTTGTAAA
>3928_LG3_48.1012658227848
TGCAGGTTTGTCATTTAAGATAATTCCCTGAATTTAATGGAGTGCTATGTTGTCAATTAG
GGCAGCAACTAACACTTCTTTTCATTATTGTTTTTGTCTTTAGGACATAAAAAAACGTCC
CAAAGTATTGTCAACATACTATGT
>3940_LG3_48.1012658227848
TGCAGGACAAACTTCAGGTTCAGGTCCTTCCAGTCTGCTGTGTCGTGAATGAGGTAGGCA
TTCACCCTCTGCCATGGCTCATCATCTAGGGACAGAGTCATCATGATGTACTGAGAAACA
ATTCAAAAATCGCTGGTTTTCAAG
>3942_LG3_47.4358974358974
TGCAGGCAGGAAATCTTTTAAAAAGCCACTCCAAAAACATGAGCTACTTGAGATACACTT
GATTTTGTGTGCCAACCACTCAAACAGAAACAAATCCATGACTTGTTAGATAAATCTTGT
GGTCGGTCGTCTGCCAGAGTGTAC
>3948_LG3_48.7179487179487
TGCAGGATCATCAGAGCAGCTCAGGAGCATTTACAAAAAGCTCGACATAGTAACACAGGA
GCAGGTAAAACACAGCTAGTAACAAAATGCTTTGTATTTTAGCAGCACATGTAGCTCATT
AGTTACATACGGTAAAATCTGTCT
>3955_LG3_2.56410256410256
TGCAGGTTTTCTTTCCAACTATACAATACACCAACTGATTTCACTTATTAGCCCCTTCAT
CCAGAGAGCAGGGAAATGAGCAGCTGCATATTGGCATTGTGGAATTAGAAGAGCTGCAGA
GATAAAGCAAATAAAGAGACTGGC
>3959_LG3_8.21917808219178
CATGCGCTCACTTCTTTGCATCAGTAAATTGCCTGGAAAATGTTGCTCTTTGTCATTGTG
GACCAGTAACTATGATTTCAGATTTGGATGGAGGAAACTACTTTTCTAACATCCATTCAT
CAGTGTCAGAGATGTAGTTTTTTA
>3960_LG3_8.21917808219178
TGCAGGCCCTGTTAGCTGTGGTCCATGTGACCTTGTGCTCAGTGCTGAGAGTGTAACAGC
GGCCTCCGTGGAAGGTCCAGCCTTGAGGACACATCTGAGCACTCACCATCTGTATTTCAG
GAGAAAATGGACTTGAATGGAATG
>3963_LG3_8.97435897435897
TGCAGGGGGTGCTATAAGACAGCAGCTCTGCACTCAGACACAGTGGATGAGGTGTGGTTC
AGTCACACAGAGGTCTGTTTAATCCAATATTTCTTATCTAGGTGCCACAAGAACTTGGAG
CTGAGTTTAAGTCACCTTGTGCAG
>3966_LG3_8.97435897435897
TGCAGGCTTTTCTCAATAGAAAGGGTGTTTTCACTCTTGTCCTGACTGACTTTAACGAGT
TTGAGTTTGACTATGTTAAATGTTTCACTGTAGGTCTGACACTCTGTGGTCAGTTGGTCA
TGTGTTTGGTCGATATACTCAGTT
>3968_LG3_15.3846153846154
CATGCCTAGGTTGGCGTGGCCTTCCAGTTTACTGCCAATAAGTTTTCATGCTAATGGTTA
AAACCTGATGAGTGACATTGCATTTTTATTTTTACATTTCAAACAAGGACGGCAGTTTTT
CAACAGCATAGTAATATTAGTGAT
>3969_LG3_16.4383561643836
CATGCATGCCTAGGTTGGCGTGGCCTTCCAGTTTACTGCCAATAAGTTTTCATGCTAATG
GTTAAAACCCGATGAGTGACATTGCATTTTTATTTTTACATTTCAAACAAGGACGGCAGT
TTTTCAACAGCATAGTAATATTAG
>3971_LG3_17.1052631578947
TGCAGGCCTCCTGTGTGATCTGCTGTGGTCGGACCCAGACAAGGACGTCCAGGGCTGGGG
AGAAAATGACCGCGGCGTCTCCTTCACCTTCGGAGCAGATGTGGTCAGCAAGTTCCTCAA
CCGGCACGACCTGGACCTCATCTG
>3973_LG3_23.0769230769231
CATGCAAAGAATACTCTGTATGTGTATGCAAATGTAAGACTAATTTTGCATATCATGTTT
GGTGGAATATATGTTTATGCATTTGTCAAGAGTATTTGTTTACCCACACACATGTTTAGG
GCTGGTGCTTTGGTCTAGTGTTTA
>3974_LG3_23.0769230769231
TGCAGGGGATGGAGGCTGAAGCTGAGTGCTAGTGGGAAGGATAATAGTTGTGCATCTTGC
TTCAGAGGACTTTATTTGGGAGAAGATGTCTCTATCCTCAATTCCCTTGTCTAATTGGGC
ATTCAAACCTTGCTCTGTAGTTCT
>3996_LG3_41.5584415584416
CATGCGAGCAAACACACAACGGTTTGGAATTATAGTGTGCTGCAGCTGTGTGTGTGTAGA
GATGTGACAGATGATAAGATCCTCAGGCATAGATCTGCCCTATAATGTCTCACTCAAATA
TAAATTCATACATGCAGACATGTA
>4002_LG3_41.7721518987342
CATGCACACGTTTGTGTGAATATTTTGCACCAGTATGCGTGTTTCTGATTAATATTCAAG
TGTTTGTTTTTTTTTCTGTGGATGAGCAAAGTTAGAGGTAATATCTTTGTTGTTCGATGT
GTGTTTATATATAAGTTACAGCAT
>4003_LG3_41.7721518987342
TGCAGGATTGCAACATGCACGTGCATTTTTGCAACTCCACTCAAAAAAAATTCAATCCCA
ATCTTGCATATTTTGTGGCATGTGCCTGCAAAAGACACACACTCAGCTTGAATTTTTTGT
TTATGCTGTAACTTATATATAAAC
>4004_LG3_41.7721518987342
CATGCACTTATTTATGACCAGTAAAAATGATTTTTATCCTACTCATCTGTCAATAAGACT
TTGTTCATGTGCAAGAGGGCTGTAAAATGATGGAAACTTGTTCTGAGCATTACAAATGCT
TCAAAATTGAGCCATTGGGTCCAA
>4006_LG3_41.025641025641
CATGCACACCACATACCCATGCACACACTCACACCCAGCAAATTCTCATACACAACACCA
GTAAAGTTGCAGGGAACAATCCGCACACACACATACATACATACATTCTAAAGATACGAC
CAAGATCAGTCGCGTTGCCTTCAT
>4012_LG3_43.5897435897436
TGCAGGTTTGAATTACGGGCGACAGCGAGTGTGTTTCCTGTAATCTTGTTGGAAAACACA
CACCACCACGTAGCTCTAGAACACAGCTTTATTCACTCGCGATGCAAAAATGCCCGAAAG
ACTATGTGTATCATGTATTTGATT
>4026_LG3_44.3037974683544
CATGCATTTCATCCGGGACTCAATACTAAAGTACAAAGAGACACAGAGCTTGGCAAAAAA
GATCATTTTTATGGATTTTGGCAATTGGTTTGTATGTTTTCCAAATTTCCAAGTTTTCTA
TGGATCCTGGTGTTTTCAACAAGC
>4027_LG3_44.3037974683544
TGCAGGCATCTCAAGTTACAGACATGGCTCGGAAACTGAGAATGGAAGTTGAGAACAAGA
AATTCATGGATCATAACAATGTGCTTGTTGAAAACACCAGGATCCATAGAAAACTTGGAA
ATTTGGAAAACATACAAACCAATT
>4029_LG3_43.5897435897436
CATGCAGGCTATATTGTCCAGACCCTCTGTTTCCCACCCAAGGTTTCATTAAGCTCCTTA
GCCGGGAAGGCATCGAGATTGATTGGCTGCTGGTATTTATTGGGCACTGATGGCCCAGGT
GCTGTGGAACACAGGCATCAAGCT
>4040_LG3_46.1538461538462
CATGCAGAGGTGTCATTTTAATGAGGGGTCGGAGCTCAATATCCTCCCTGTATCCTGCAA
ATTCACACTCACTTGGCTCCTACTAAGGCACAAGATATTATTTTGATCTTTTATATGTTG
AAATAGTGGTATTCATAGCATACT
>4047_LG4_53.3333333333333
CATGCCATCCCCTCCTTCTCCCCCTTTCCTGTCACTATCCACAAAAGGCAATAATAGATA
CCCCCTCGCCATACATATTTTCTATGCATAACTTGCCTATCATATGATTATCCATACAGA
GTCACTGTGGCTCTGACCATTGGA
>4048_LG4_53.3333333333333
TGCAGGTGCCTGAAATTCCTATTACAAACAATATCAAGCTGTCCAATGGTCAGAGCCACA
GTGACTCTGTATGGATAATCATATGATAGGCAAGTTATGCATAGAAAATATGTATGGCGA
GGGGGTATCTATTATTGCCTTTTG
>4056_LG4_53.8461538461538
CATGCTGTTGACTTTCATAATGCTAATATCACTCTATTGCCTTCTAAGCGGAGGTACAGG
GTCCGAAGATGAAGAAGTGCTCGCTTTGGCAAAAGCCTTGTACCCCCAGCCATAGCAGCC
CTAAACAGGGTTACTTGCTGATAG
>4059_LG4_81.0126582278481
CATGCTAATATATTTAATCTCTGAAGTGCTATTGTTTGTGGAGGAGTTGAGATTTATTGT
CCCTGTTTTGAAAGTCAATTACGGAGGTCCACACAGCGTGTTTTATATTGATGAATAGGT
CGAAGCTGCTGAGTCGTTCAGTGA
>4065_LG4_53.8461538461538
CATGCTGAAAAGGTTAGCAACTAGTGGAACATTCAGCTGCGAAAGACCCAATTATATTGT
ATAGTGAATAGTGGACTTCCATCAGTAGATGTATGCATATCTGCTGTATGTGTCAAATAA
GAAACCCGTTTCTAACACATTAGC
>4070_LG4_53.8461538461538
CATGCAGACAATCGTGTACGCTAACACGCCCACATATAACTGAATGTCTATGTTTTTACA
GGAATGGGAACAGTTCTTAGTTAGAGCAAAACAATAACAAAGCAAAGCTAAAATCCACTT
CAACTGTTTCCTCTTCGGATTTCT
>4071_LG4_53.8461538461538
TGCAGGCACCTGCGTTACATCATGCTGTAGCTTCAATAAAATGCCAGAAATCCGAAGAGG
AAACAGTTGAAGTGGATTTTAGCTTTGCTTTGTTATTGTTTTGCTCTAACTAAGAACTGT
TCCCATTCCTGTAAAAACATAGAC
>4072_LG4_53.8461538461538
TGCAGGCTCAAGTTACGAGATTAGAAGGAAATAGTCATGTTCTCGTGGTTGCATAGAAAG
CCAGAGAGTGACTGGCTGACAGAGGTTTGAGTTATATTTCTAAGGATAATTGTTCAGGGA
AAGATGGTTGAGTTTGCCTGAACT
>4127_LG4_54.5454545454545
CATGCTAGCACACATATCCTCAAAATATGTCAGTTTCCATTTAAGAAGAAAAAAGAAAGA
AGAGGAAAATCCCTGATTCGATGGCCGACCCATTGATCAGAGCGTTCCTAATAATGACTG
GCTGAATCAGAAATAAATTAATAA
>4148_LG4_52.5641025641026
TGCAGGTCTCACAAGGACTGCAACCGATCCCGGTCTGGAACCACATGATGACAGGTCAGA
CTTGGCTGAAAACTAACAAAACCTATTTTACATCTTATGTTGTGATGCTGTTGTATAGCT
CGTCAATTAGCGTGTTTTGTTCAA
>4149_LG4_52.0547945205479
CATGCAAACAACACAGCTTTTGAACAAAACACGCTAATTGACGAGCTATACAACAGCATC
ACAACATAAGATGTAAAATAGGTTTTGTTAGTTTTCAGCCAAGTCTGACCTGTCATCATG
TGGTTCCAGACCGGGATCGGTTGC
>4153_LG4_53.1645569620253
CATGCATCACTGCAATGCATACGTTCATTTTCCTGGTGAATATATTTATATTGTGTTGAG
GCTGTCCTCAGTTGTAGGCTGGAGGTAATACTTTTGAGGCTTTTATATTATTTGGTTGCA
TCAAACTGATAAAAGTAGAATATT
>4155_LG4_52.0547945205479
CATGCTTTAGCTTTGTCTGACATTGTTGGGTTGGACATCAGTGGCACAACCGCTTTGTGT
CTAGATTACATTTTCACAATAACGGGGCTGTCCACTGGGCTTCTGATGGACGTGCTGAGC
AAAAATAATACAGCTATTATTAAG
>4161_LG4_53.1645569620253
TGCAGGAAAAAAAAGCTTTTCTTCCCTCTCCCTCCCTCTAGTTTGAAGTGCACGTTACTT
AACCACACGAGGGAAGATTTGTCAACCTCAACCAAACTCAGAGGGTCAAATCTGTCCCGA
CAAATAGAGCAATTCAACAAAAGT
>4188_LG4_50
CATGCATTATACAGACAGTGACAGAGAGAAGGTCCTTTTTTTTTATTATCATAAAGCAAA
GTGGAGCAAAAATGTTTACTCCTCTATCAAAGGATTGAGCAGCGAGAATGCCAGGACTCC
AGTACTGTGTTCATAATTATGAGT
>4190_LG4_50.6329113924051
TGCAGGCCTCGCTTCTCAATCTGCTCCCACTGTGTGTGAGACCACCACAAATCTCCTTCT
ACCTTACGCTCCCAGTAAGACTCATAATTATGAACACAGTACTGGAGTCCTGGCATTCTC
GCTGCTCAATCCTTTGATAGAGGA
>4206_LG4_48.7179487179487
TGCAGGGAGCGCTCTTCTCTGTGGGCTCGGGATCACCCTATGCCTACTCAATTTTGGACC
AAGGGGTTCGATGGGGACTGACAGTGGATGAGGCCACATCAATAGCCAGAGAGGCTGTGT
ACAGAGCGACACACAGGGACGCAT
>4220_LG4_42.3076923076923
CATGCATCTGTCCAGGTGATGGTGCTCGGATGCGTGTGGATGCTGAGCGCCAGTCTGCAC
TAGCTGAGCGAGAGCGGAGTCAGTTGGAGGAGAAGCTGGCCCAGGTAGAGAGGAATGCCC
TGCTGACCCTGAACAGCAAAGCGC
>4236_LG4_33.3333333333333
TGCAGGTTCTTCATTTTATAATCCAACATATGTTAAAAGGAGTTCAGTTGACTCTCATGT
GCATGTTGCTGCTGTTGTATTATTATTAATAATTGTTTTTTAGATAATAGCTTAACACAG
CAGCTTTTGTCCTCTAACACTGCC
>4245_LG4_28.2051282051282
TGCAGGCAGAGGAAAGGAACACATTTTAGATAAGCCAAAGAAAGAGTCAATCCTCCTGCT
GCTTCTGCCCTCCAGCCAAAGAGACTGCTATTGCACAATGAATTCCACTTGGTAATGAAT
AAACCTTTATTGGCTGCTTTGTGG
>4248_LG4_29.1139240506329
TGCAGGAGGATTGAGCAACTCTAGAGAGGAATTTATCTGAGAATTTATCAGCTGTGATAA
CACCTCCAAGCAGTTTGACTATACTTATCTTGGCTTTCATAGCTGTTGGACTGATATGTC
TGTTTTTCCAGGGAGCCAGAGTGC
>4250_LG4_27.8481012658228
TGCAGGTGGAGGCTGGTCATGCTAAGCTGCATTAATTTAGACAATTGGTAGGGGTTGCAG
GTCTACAACTCAGTTCACAGTAATTGCACGTCATTAAAGTTTCTCCACAGATCACAGCAG
GACCCCAGGTGGACAAACTAGGTT
>4262_LG4_11.4285714285714
TGCAGGGTGAAGCGTTTCCGAGCGTTAGCAGCCGATTGGCTGGCTGAAGCATCAGCTGAG
TGGGAAGGCAAGAAGGAGCAGGAGTTAGTAGCAAGGAAAGAAGAAGAAGTGTAGGCCTTT
TTTCTCATTTTGAAAAATATACCA
>4264_LG4_11.6883116883117
CATGCAGTCTCAAGATGCAACAAACAAGTTTATACAATACTGTTGAAGTTAGTTGCTCTG
GGTGTTGATCATGTCACAGGCAGTAAAAGTCAACCTGCTACACCAGGCTCATCACCTCTG
CCTATATTAGTTATAACAATATCT
>4267_LG4_4
TGCAGGTGATTAACGTCTGTGGAACAGGGGCGTGTCCAGAGAGGGGGCCTGGGGTGGCCC
TGTCACCCAAATATCCTTGTCTCTTCCACTCCGCTCTTCAAGAGGCTGTAGTGGGCTCTT
TTATTATTTTTTACATTTTTATTT
>4268_LG4_4.61538461538462
TGCAGGTCGCAGTCGTACAGCCAGGCTGCCTCTACGGCCTGAAAGCCAGCCGAAAAAGCC
GCGTATATCCGCTGAGTGAAGTCTGGAATCTCCGTGAAGAGCCAGGAAATATTCGCACAG
AACTTCAGCGGAGCCATGCTGTGT
>4270_LG4_68
TGCAGGTGGCTAATTTAGCGACTCGCAATTTTTTACTTCAAGCACTGCTGCCAGCTGTGT
ATTTATTTATTCACTGTATAATATATAATATAGTAAGTACCAATATAATATAATGACATA
ATATATGTATAGCTGTATTGAATC
>4271_LG4_68
CATGCAATATAGGACTGTAGCCTACAGTAAGAGAGAAGCAAGACATCTTATTATTATCCA
TTCATTATGACAATATAAATCGGACTTGCTGACAAAATGTACTTACAACCGTCAGCCCTC
ATCTAAATGAATGTCTTTTGTATC
>4287_LG4_63.2911392405063
CATGCATATAGTGTAAGAGGGCGGTTGAGAAAAGCAAGAGAATAACCAGAAAAAAGGATA
TGTTAAAACCAGTATTAATTTCTCACCCAACAGGGAATCCTAAATAAATGCCATCCAGGT
TGGGTTGTAGCTTAAGAGTTCCTG
>4308_LG4_56.578947368421
CATGCACTTTAAATGAGATGTGAGCGCCTCCTTTTGGTGTCTTGTCATTATTACAGTTTC
TCCCAGTATCCGTGGCTCAGAGGATGTGTCTCCTCTGACTGTGATTGAAGGAAGTCTCAT
CACTCTGGTGTGTGAGTCCAGTGG
>4319_LG4_53.9473684210526
TGCAGGGTGACCATTTCTTTTTCAGACTTAGCTATATTGTTACCTTCCAGCTCCAAGCTG
AAATATGCTGTAGTTATTTCTTGACACCAACTTCATCACCGTACATTCTCAGTCAATATA
GTACACACTGACTACATTTAACAT
>4327_LG4_54.5454545454545
TGCAGGATGCTCCTCCCAGCTCTCATATGTTCAAACATACTGCAGAGATAAAAGGGAAAA
CTATTTACTTTAAAGCCCTGAACAGCTGTTTTAAAAGCTCGTGATCAGCTTCACCTTGTT
TCTTTTCTTGGATAGCGTGCCAAA
>4328_LG4_54.6666666666667
CATGCAAGTTTAACTAAACCATTTAAGTTGTACCGCTGAGAAATCCTCTCAACTAAATCA
GTAATTGTTCTAAATCTAGAAAAGAACAGTTCTGAGGTTACAAAGTTCTTTACAGTATCA
GTGGGTCAGGATTTTAGGATTCAG
>4329_LG4_54.6666666666667
TGCAGGCCATCAAATACAAACAAATTCAGATTTTATTTTTTGAGCCAGAGCTGTTCCCAG
ACTTATCTGAGCAGGTTTGAGAGGTTACAGTAGCAGCCAGTAGCTGATCTGTATGAATGG
TTTTAAACAGGTGTCGAGTGACCG
>4339_LG5_74.6835443037975
CATGCTTACATACAGAATGCAGAGAGACGTCTCGGTTAACCATAACTAGATGACGATACT
GTGGTCCGCAATGCTGTGTTTGCTGAATATTTTCAATTCAATTGTTGTTGCACAATATTT
CACCCCCTGCATACACAGAGATAT
>4340_LG5_74.6835443037975
CATGCTGACAACATCTTGTCCTTCACAGTCTGTGGCCTTGAATCCTTTGGTCCAGCTCAC
CAATGTGCCCTTTCAACAAAGGTTGAAAGGGGTTACAACATATATATTTTTTATTTTTGG
TGTCTGTTTAATTGTGTATTTTCA
>4351_LG5_75.7142857142857
TGCAGGCAATTGTTTAATTCTCAGGAGTTCTAAAAAAAATATGATTGATTATTACATTTT
TAATGAGCAGGTGAGAAATTTCCAGCATATGTTGGTGACACTTCCTGCATGTTTAATTAA
CACAGTGCGGTAGAACAGCTTAAT
>4357_LG5_74.6666666666667
CATGCAGGTGTTTGTGAGCATCAAGAAGCATCAATGCTTCCTCCTACAGTTACAGAGTGA
GTGGGCGAACCACAACAGCAGCTATGACACAAAAACTGATAAGTGTTTTGGCTGTTGGCC
CATATGTAAATCCACCTGCTGGTC
>4386_LG5_75.6410256410256
TGCAGGCTATGACTCATCATACAATATGTAGCTCAGGTAATAATGGAGGTAAACTTTGCA
GCCAAACATTAAAACGGATGGACTTCTCCTCCCCTCATGTTTTGAAAAGCGTTGCAGGCT
GAGTCCTCAATATTGCAATATCCC
>4389_LG5_40.2597402597403
CATGCTAAAATATGGATCCAGCTGGGGTCTTTCCAAAATTTGCAAGCCTTTCAAGCTTTA
TTGTGAGCGTAAAGATTCCCTCTCCTTGACCAACACTAGGTGTATTACTGTGGTGTGTTC
CTCAGGTTTAATGTCATATCAATG
>4390_LG5_100
CATGCTTACAGTCCACATAGTTAGGATGCTCTCTCAGGATGTTTTTGTAAAGTTTCTCAG
CTTCGTGGAATTCGCACATTGCCTCGTACAGGCGGGCCAGATTGTAGGAGGTGGTGACAG
AAATGGCGTTGTAGTAATGCTCGT
>4416_LG5_76.6233766233766
TGCAGGGGTGGACTTACCACCAAAACAAATATTTTAAAAATTAAACCTAAATTTATTTTA
CACTCACTGAAATCTTTGACACATACCAGTGCACATAGCTGCTTACACACAGATACACAC
ACCCCACTGTGACACGTTCATCAA
>4426_LG5_76.3157894736842
TGCAGGGTAAAACTTAATTGTATCAAATACTGGAGACTGCCCTACTTTAAGCATTATTCA
AAACAAATGTGTTGAATGATTTCCACTCAAGTTAATTAAAGTCTGACCTTACTGGTTTAA
CGTACTTAGTCTACTTGGTCCAAA
>4427_LG5_76.3157894736842
CATGCTCATTGACTCGCAGAACAACCAGTATGTCCTGACCAAACCACGAGACTCCACAAT
GCCCAGAGCAGACCATCACTTCATCAAGGTCAGTTTATTCCTCCCGCTCAGGTATGAGCC
CATTTTATCCAGGCTGCATAAGAA
>4443_LG5_80
TGCAGGACCTGATGAAGAGCCTGGTGGGTTGCTGTAGTGGCCCTTGATTTTCTACTTCAC
ATGTAACCTTTTATTGTCTTTTGGCCTGTTGTTCTTCCACACCTTACTGGTTTCACATTA
GTTATATATCTCAAGTTTTGGTGA
>4445_LG5_79.2207792207792
TGCAGGCATCATTTGCTGCATTCTTAACCAGATGTACAGGTCATTTCAACCATTATCACC
ATCAGCTACCAGGAGGAAGCAATGTACATCATTAGTTTCAGATAATATTCAGTTGCAGGT
TATCTCCAGTCATTGCTCTGTTCT
>4464_LG5_83.3333333333333
TGCAGGTGAAAGGATTAAAGGGCTGTTACTTTGAGAAACAAACAAAAAAAACCAACATGT
AGATGTAGAAGTTTCTTACTTACATTTTGCAGATAAATAAAAATTAAATTTATTGTATCA
GGCTATGTCACCAAATGAAGAAGA
>4476_LG5_86.0759493670886
CATGCCAGCCTCACTGTTCAGTTTGCAGTGTATGTAGCCTCTTCACCAAATCCACAAACA
CTCACAGCACAGAAATGCTTGAACAAATACATAGCCTGCAGTCCAGAACACCTTTGTTTC
TCTGTGTGATTAGCTTTGTCAGGG
>4483_LG5_87.012987012987
TGCAGGCTTTAGCCTTGTAATCTGTTTGCGATGCAGCCTTTTGGAAAGTTGTTTTGAAGT
TGGTGGGTACTGAAAAGAGACACGAGGAGGAGGCACAAACATCAGACAGGTACACAATCT
CCTCAGCTAAACCCTCCTCCTCCT
>4486_LG5_84.7222222222222
CATGCAAGTTCACCAAAGTTTAACTCATGTGCAAAAAGTATGTGCAAATTTACTTTGCCT
CTGCAAGCAAAACCACTGATTGTGGTGATTAAAGGAATTGATTTTTGTCTGAAATAAGGG
TCAGGTGGATGGCCCGGGGATTTG
>4489_LG5_83.1168831168831
TGCAGGCAGCCTCACGGCCAGAAAGTCCTGCCAGCCCCACAGCCGCAGCCACTGGTACAG
CTGCAGGTCACAGCCAGAGTTCAGCCAGACCTCCACCTGCTGCACATATGGCCTGTCCTT
GATCCCCGAGCTGCTGCAGGACAA
>4498_LG5_79.746835443038
TGCAGGTCTCATTACAGTCTTGTGAGTCACCCCCCCTGGGGGCGCAGCAGTCTCTGCAGA
GCAAAAGTGGGTTCATCAGCGTACGTCTTGGCTGAAAGATTTCGATGTAGCATGGAAATG
GAAATGATCATCTTTATGCACACA
>4500_LG5_79.2207792207792
CATGCAGCATAGTGTCGAGTCTTCACACCATCCGTCTGAATCTGTCAGGACCATTTATTT
GCTCTTATTCGCTCATTGCAGGTTACTGTTATTGTTTTTACTTGGTTTTACTTCTTCTAG
ATGTAATCAGATAGTGATGTTAAT
>4501_LG5_80.5194805194805
TGCAGGTTGGAACCACTGCTTTAAAATACTGCACTAAGTTTAGTTTAAGACCAAATTCCT
GCAGAACTAATGACCTTCAAATAACCCTCAGCTGTAGGTTATGTTTTGTTAGCATGTTAA
CTCGCTAAACATCTGCATGTTTAC
>4503_LG5_80.2631578947368
CATGCCAACCCGTTCACACTGACAATGTAAACATGCAGATGTTTAGCGAGTTAACATGCT
AACAAAACATAACCTACAGCTGAGGGTTATTTGAAGGTCATTAGTTCTGCAGGAATTTGG
TCTTAAACTAAACTTAGTGCAGTA
>4510_LG5_77.2151898734177
CATGCTAACATACACAGTACACAATCAATCAACCAGACTTTATTTGTGTAGCACTTTCCA
TACGAGCACAATATAACACAAAGTGCTTCACACATTAAGGACTGGTGTAATGTGTGTTTT
CTTTCTGATCCTCGTCAACACACG
>4511_LG5_78.2051282051282
TGCAGGGAGACAAAAACAAGTTATGAAAATGCACAAAACACCATGGTGCACAAAATCTGA
TATTGTGTGCACGTGAGTGCCCTCCAGCCTGCTCTCCGTGCGCACACCCCCTGACAGAGA
CACTCTTCATGGCACTCACTTGGT
>4512_LG5_78.2051282051282
CATGCAGTCCTCTGCCTGTATTTTCTTGTTTTTGGGCAGCGTGCACGTCTGAGGTCAGGA
CTCCGTCAAAACGTAGCGAGCCAGTTACACCGCTGACTACGTCTACCTCTCTCCTCTGCC
ACCTCTGACTAGGTCACAGATGCA
>4517_LG5_73.0769230769231
TGCAGGGTGTGGTCGACCACATACGAGGCCTTGCGGTCGCGGAGCAGCTGGGCGCGCTGG
AAGTAAACGCCCTTGATGGTTTCAGTCTCCGGGATCTCGGTGAAGAAGCGGTCGAGGCTG
CTGTCATCACTGCTGATGGAGTAG
>4518_LG5_73.0769230769231
CATGCCCATCATCAGTAATGCCAACCACGACTTCAGCACCTACTCCATCAGCAGTGATGA
CAGCAGCCTCGACCGCTTCTTCACCGAGATCCCGGAGACTGAAACCATCAAGGGCGTTTA
CTTCCAGCGCGCCCAGCTGCTCCG
>4528_LG5_65.5737704918033
TGCAGGCCACAGCCAGACACCCACACACTCACACACTGTGGCCAAAACTACAGAGCAAAG
CCAGGAGTCAAGAGTCCAGGCCTCTGCACCACTTCAGGCATTCCTCCTCTTTTCTTTCTT
ACGGAGAACTTAAATACGGCTGGT
>4536_LG5_68.8311688311688
TGCAGGGAGGGGTACTGGACTCTGACAGTCCCATTTCATCGCCTGGTGTCTGAAAGCTTT
GTGTCTGACCTGCCGTTGTCTGACCTTTGACCTCCACAGGGGATTCTGGGTGTTCGGCTG
CAGGGTCCTGAGGGTCAGGGGTTT
>4539_LG5_69.620253164557
TGCAGGAAGTGCAGCGGCAGTGCGGAGTTGCTGGTCCAGCTGCAGGTGGACAGACGGTGG
GCGATGGGGCTGATGTCCAGCAGGTAGGCCACGCCCATCGGCACCACCTGGCAGAGCTTC
CTGTGCAGCGGGTACGGCCGCCGG
>4545_LG5_0
TGCAGGTGTGTGGACAAAGGTGTTGGAGGCCATTGGTGTGTTGGCAGTGATTGCTAATGG
TCTGGTCATTGGAGTGTCATCAGACTTCATTCCACGCCTCGTCTATCGTTACCGTTTTGG
CCCCTGTGCTAATGGAAGCACTCG
>4567_LG5_5.19480519480519
CATGCGAGTAATTTCCATACAGGACGCGTCTTGAAGGTGTCATTACCAACGAAGGCTTTT
GTACGTATTAAATACATTTCAGTAAGCATGTTCAATACTTTTTCCCTGTCACTCCATTTT
ATTACACATAACTTTAATTTCTGA
>4578_LG5_62.8205128205128
CATGCTATCACCTTGGGTTTTTGTGACAAGGCCATGGCAATTAGCTTGGAACATGAGGGA
AAAAGAAAAAAAAAAGGCTGAACACATAATAAAAATAAAATAATTGCCCCTGTAATTATC
CTCATCTTTCTCACTCAATGTCAC
>4581_LG5_70.8860759493671
TGCAGGCAATTTCTTATATGGTCTTAAAGATTTCAGTCAAGGGCTGTATTACATTTTATT
GTGGTTTGAAACATTTCCATCAGCTCTGCATCAGTAGATTGTTCCCACTGGAATTTCACC
AAACGATGGGACTCATTTATAGAC
>4588_LG5_73.015873015873
CATGCCTGCTTCTGCTGACAGCACTCTGTAGCTTTTGTCTGGTTAAATGATATGCTTTAC
AAGATTTTTTTAAGTAAACACATAAAAAGAACAATGTCAAAACAATGTGTTGTGAAATGC
TCTTTGGAATAGCTCTGTAGAAAG
>4589_LG5_73.015873015873
TGCAGGAGTGAACATAAAAAAGCACACTGTACTGTCCAAAGAGAACACAGCATTACACTG
AGAGTTGATCAGAAACATTTAAAAGCATAGGCAGTCACTTGCTCAACAGAAAAATACTTC
ATGTGGAGCTCTTTCTACAGAGCT
>4621_LG5_75.3246753246753
TGCAGGGCCTGACAGGGACGCCTCTTGTGGCCGGGAGTCCTATCCGACATGAGAGCACCG
TGCAGGGAAACCCAGTTGAGGTTCAGACCTATCAGCCTCCATGGAAAGCCCTGAGTGAGT
TCGCCCTGCAGAGCGACCTGGACC
>6000_LG5_72.7272727272727
TGCAGGATGCTCTTACAGAACTCGCTGTGGAAAGATTCTATGATTGTTTTGTCCCATTTG
TCAAATTCATTATTTAGTTTTGGTCCCCAAATTTCGCTGCCATATAGAATTATTGGTTCT
AGTACAAATTGGAAAATTGGAAAA
>6127_LG5_69.620253164557
CATGCTGGGAAGTCTGTTAATGTGCTGACGATGTTTCCTTCAAGCCAAAATAACTAAATT
TTAAGTTGAATAAACCTGAAATTCTAAGTTAATGTACTCTTAAACAACCGTGGTCAGTTA
ATTCAATTCAATTCAATTCAATTT
>4639_LG6_73.6842105263158
CATGCTTTCCTCTCTGTTTTGTTTTTATTTCCTCCTCCAGTAATGAACCAATGAAACTGT
GCTCACAGGGCACACAGTAGGGCAGCTACTGCCTACTGCCTACATCCTGGCTACAGAGCT
CATCAAAAGTCCCCATATAATCTA
>4676_LG6_70.8860759493671
CATGCTGCACACACACACTGCAGCAGGTGAGGCATTACTTCAACAGCGAAATCGGTTTAA
CTGAACCAAAGCCATGTACACAAAAACTTTAATGATATTTGCCTCTTTTCTTTGCTCTTT
TCCATCCTCACTGACACACACTCT
>4677_LG6_70.8860759493671
TGCAGGCACAGGTGAAACATGTGACAAGTGGGAAAGCAGGGTGAGGAAAGAGTGTGTGTC
AGTGAGGATGGAAAAGAGCAAAGAAAAGAGGCAAATATCATTAAAGTTTTTGTGTACATG
GCTTTGGTTCAGTTAAACCGATTT
>4687_LG6_70.1298701298701
CATGCCATTAGCTTTTATGGCTTACCGTTGGAAGTCAATTACAGTGGCGCTACATAAAAA
TAAAACATGATGAGATGTCTCAGCGGTGGCTTCCACTAGGAGTGGTTGTGGCAGTGGGGA
GGGGGAGGGTTGGCTACCCCAGAC
>4693_LG6_70.5128205128205
TGCAGGTACACACACAAAGAGAAAACACTGACTGCAATGCTGCGGCCTTTAGACAAATGC
CTGCCCAAATACATTAAGTGCACAGCAAGATAATTAAGAAATAATGCACCGATGCTGAAA
ATAAAGCATAGAGGAACTTTTGGG
>4697_LG6_70.2702702702703
CATGCAGCATTAATTCAGACACCCGTAAGGACCCAAAGCTTGTTCTCTGTACTGACCTTG
ATTTCATTGATTGATCATTTTGATGAGAAAGATCTCAGTATAACAACGCTTCCATGAGAG
AGGTGGATCACATTAAAACTGAAA
>4710_LG6_77.2151898734177
CATGCAATCACATAAAGTGATGACTGAATGTGTTTAATCAATTTCTCCCTCTCTCCCTCT
CTCCCAGTACATACGCTCCAGTGAAGCAGTTCCTCCGTGTAGATAAAGACAAGGTGTGTA
TTTTTATCATTCACTGCAATTACT
>4711_LG6_78.0821917808219
TGCAGGTGATGTTCAGTCCCAACAAACAGGGCTTTAGGCTGCTTAGAGCTCCGCATAGGC
GGAGTAAATCTTATAAATCTATATTCCTGGGCCGGCTCCAAAGACACTGTAAAGAGTGAG
TCTCTGACCAGGCGAAGATCACAC
>4730_LG6_68.8311688311688
TGCAGGAAAGAAAGGACATTGTACTCTATGTACTTTTCATTATTTACAGTGCACCATTAC
AAAATAAGGGCGTTTCATTGTCAGTTCTTTAATTATACACCATTACTTTCTCTTTCAGAT
TTATGCAAACTGAATTTCCCAAAT
>4732_LG6_65.7142857142857
TGCAGGTGTTTTCCACACCCAGCTCTGTCTTGCCTTGTGTCTCTTTACTTTTCCTCTGCA
ATGTCCTTATCAGCTGGGTTGCATAACACAAACTTTCAGATTGGTGGGACATGTACATTG
GAGAGAAGTCGCATTAGTGAGTAA
>4739_LG6_67.1232876712329
TGCAGGGTTGTGCGGAGATGTGGTCGTGTTTGTTTGTGCTCTCTCTGGCTCGCTCTAGCT
GGAGAGGAGGGGCCAACTTTGAATGGTGCGTTTAGAAACAGCAACAGACAAATCCTCCAT
AGTATTCCTTTTGAATAATGAAAT
>4741_LG6_67.948717948718
TGCAGGTCCAGTTTTCACGGTCATGTATCTTGTCAATATCCGTGAAAATTCAGCTGATGA
CTCATAATTTTATTCTAATTAGCAGCAGATATTTTGGGCGTCCTGAGCTCATCATACAGC
TCAGCTACACACAGACTGTCTGGG
>4748_LG6_64.5569620253165
TGCAGGGCTCCCAGAAGGGGCGGAGCAACGAGCGGACAGTGATGCAGTACCATTACACCC
AGTGGCCCGACATGGGCGTCCCAGAGTTCGCTCTGCCGCTCCTCAGCTTTGTCCGCAAGT
CTTCCAGAGCCAGGGCCGACGACA
>4751_LG6_79.4871794871795
CATGCTGGAAGGGCAGGAGATACAAACAATGCAGGAACGCGCTAATCAAAATAATTCCTC
TACAGCACCTTTAGCTGTCAAATCAATTGCTCTATTCGGGATACATTGCAAAACATGAAG
AAATCAAGATTTCAATGTATGCTC
>4752_LG6_80.5194805194805
TGCAGGTTCATTTAAGAATTTTGGACTTTGAAAACCCCTATGAAAAATACACACCCAGAA
AATGCAAATGTTTATTATAGTATTTCAAGGAAATATATGCGGAAGAGCATAAGAAAGGAG
TCTGGGTAGAGGTGGTAGATTGGC
>4760_LG6_57.5342465753425
CATGCCTTTTAGGTGAGCTAGTTCCAGGGCTTTGGTGTTTTGGTTTCTGGCTCTCGGGGA
CACTAAATGGAACTGTGCCCATTTGCAATGAAGATGAATATATGAGATACAAAACAGCAT
TGGCCAGACTATAGCTGTGTTATG
>4765_LG6_47.4358974358974
CATGCAAACCTCATAATCCCTGATACAGCTGGTGCGTGGTTTTGTATTTGTGATTTCCCA
CTAAAATGATTCTTTGCAAATCTCACACAATCAGTAGTCCTGCTGCAGTTCTGCATTCTG
TGGATGTATATAATAGTTGTTTTT
>4778_LG6_37.1794871794872
CATGCACTGAATGTATTTGAAGCAAGTTGAAGCGACCAGTGGTTGGAAAGTAGATATAGT
GGCTATCTGGATTGCTCCAGATAAGCCTTGAACCGGATTATAGAGTAGAATACCTAAGGA
AAGATAAGTCCACTTTCACTGGAT
>4781_LG6_35.0649350649351
TGCAGGTGGGAGCCACATCTCGCATCATTTCTCTTTGACAAACCGCTAAATGGTGTATTA
CTGTGCAAGCAGAGAGGTACAAGTAAGCCAAACTCTACACAAGGATGTATTGTCATATCT
GATAAAACTAGTTTCCCTCAGTAG
>4789_LG6_3.84615384615385
TGCAGGTTGCCACCATGTCACCGAGCTGCCAGCGCCGTCTGTTTCTCACAGAGATGCAAA
TACATGTTTGCTTTTTTTGCATTTTCTGGTGTTACCAGGCACAATGTTACTATTTAAACA
AATAAAGAGGCTACAGTTCCTGAA
>4821_LG6_75.9493670886076
CATGCTTGGCGTTTTCTTGAAAAACTGTCACTGTGGTCCTCTGTTAATATCTCTTTTTAT
GTTTCCTACTATACTGTAGTCTTACCTTCTCCCCTCTCTCACGTCTTTGCTGCTCCTATC
TTGTCTTATTTTTTTCTTCACTCT
>4824_LG6_73.4177215189873
TGCAGGCTTCTGAAGAGCAGCCAATTGAGACGCCCTGCGAAGTGACCACCTGAAGCCCCT
CTGAAGGCTGCTCCCGATCCAGAGGGATAGGGCGGCCGTTAAACCTCACATCACGAAAAC
AGCCTGGTGGGGTGAGAAAAAACA
>4831_LG6_73.0769230769231
CATGCTGGCGGCGGGTAGCTGCATTTGAGTAATTGCTGAAGTGAATAGAGGACCTCTCTG
TCTGCTCGCCACTTTAGTGAGCTTTTCACACTGACTAGAGCTCAGGATGGTTGTTTATGT
CTCTCTCCGTGTATATGTGAACTT
>4833_LG6_72.7272727272727
CATGCTCGGATTGGAATACCTCAATACCTGAGAGCCCACTGTGCCTTTGTACTCAGCAGC
AGTGCACAAACCATCATTAAAGGCTTTCCTCTCATACATAACATCTTGAACTGTATACGG
TGGTGGATGTTCTGTGCATTAAAT
>4852_LG6_73.4177215189873
CATGCATCCTATATCCTGTTAACCACATTACCACTGAGTCCCTTTCTCAGTCTGAGAAGG
ATTGTTAAAGACAAAAAAAAGCTGTTATAGTAGACATAAGCATGTGCATGTGCGCTCAAC
ATGATGTACTGCTTACCTTTTATC
>4855_LG6_73.0769230769231
CATGCTAATACACTGATCTAAAACTTTGCTCTAAGCACTGTTATGCTTAAGTGGCTTTGC
ATGGCTGTAGACTCGTAGTCTAGTTGCTAAATATACCACAATGCAATGTTTTCCCTTACT
AGACGTGTCATTGCCATTGTTCAG
>4892_LG7_71.6417910447761
TGCAGGTTCTACATCTCCTCCTGCTGGCAGCCCCGCTCCCCCCACTGCTCCTGCCACCTC
AGCAGCCTCGATACGTTCAGCCTACCTGCCCTATGCACCTGCCTTCAGTGTCCTCCTGCA
GTGCCTCAAGATGGTACAGACATA
>4893_LG7_71.830985915493
CATGCGACATATCTCTGAGTTGGATGTTTGTATGTCTGTACCATCTTGAGGCACTGCAGG
AGGACACTGAAGGCAGGTGCATAGGGCAGGTAGGCTGAACGTATCGAGGCTGCTGAGGTG
GCAGGAGCAGTGGGGGGAGCGGGG
>4911_LG7_1.5625
CATGCCGAGCGCGGCCGTCAGGAAGATACTGAGGAGGAAACAGTGAGAGGCCCAAATCAA
CCATAAACTATATGTCTGTATCTATCATCTATAAAGTTAGTGCGCCACTTTCTTTAAGCT
TTCTGACACAGAGCCCCTTCACTA
>4920_LG7_82.2784810126582
TGCAGGTTGAGAGAAATTAGTGAGCAGTTGGTTAGTTACTTAAAACTAAAGTCAACAGAA
ATGATGACTTTTAAATTGTGTATGAGTAATCGTATAGACATGAAAGTTCATGTCTATAAG
ATTATAGAAACCACACAACAACCA
>4928_LG7_73.0769230769231
TGCAGGCGAAAATACACAATTGAAGGGCAGATAAACTACTCTCTACTAAACTACTATTTC
TTTCTTCTCTCTTTGAAGAAAATACAGCTAAAAGACCAGTGGCAAAATGTTAAAAGGCTG
ATTTCAAAACAGGAAAGAAAAGAA
>4984_LG7_74.3589743589744
TGCAGGTAACACAGAGCAGCCAGCCAGCAAAATGTCAACTCTCAACTACTTCTTTAGGAG
AGTCTGTTTATTTTGAGATTTAAAATGTCTTAAGCTCTTATAAAAGATGGATATCTTTGT
CCCTCCATCTTCTGTAAACCCCTT
>5009_LG7_77.9220779220779
CATGCATACAATCTATGCTCAGTTACTAGGAGCTAATTGCCATCATGTAGTGCACATAAA
GAGAAAGCATACAAATTTAGATGGCTAATGGAGGAAAGGCGTGACCTGAGTAGGGTCTGA
AACTGTTATTTTCTCTATTCCAAA
>5013_LG7_78.0821917808219
CATGCAGCTCCAGAACTGTGCTCAATTTTAAATGTTTAACATCCAGTTTGTTATCTTGGT
TCAGAAGTTTTTAAAAGTCTCTAAATACTCAGCAAATAATTAAATAAGTAAAAACTCAAC
TGACCAGGTTGGGAAATTGATTAT
>5029_LG7_78.0821917808219
CATGCTAGAAACTCAGCTAAAATCTTTCAGTCATCAACATCCTCTTTCCTTTCTCTTTTT
CATCCACGTGGTCCAGCTCATGAATTATCTTACTCATCCCTCATTTAGCACCCTTGTTCT
CCTTTTAAGGTGGACTTTTCATGC
>5045_LG7_83.3333333333333
CATGCTCCTGCGCGTGTTGTAAGACGGCGATGTAAAATGTTCAACTCCTGATTCCACAGT
GACTTGGCGAAGCTTGTGCAGCTTTAGGGAAGCAAACTGGTCATCGGGCAGATGGAAATC
TTGTGGGATGTCAAAGTTCATCAG
>5046_LG7_82.051282051282
TGCAGGTCTGTCTGCAAACTTGATGTGAGGCAGTGGTTTGACAGATTGGTCAATAGATCT
GTGTGTGTTGCTGTCTGAGACACAACTCTGGCTGTAAGTATTCAGAATCACATTATCTTT
CTCTTTACGTTGATCTGCACAGTC
>5061_LG7_77.9220779220779
CATGCTGGGATACAGTTCAGCTCTGTGTATAGAGTATGACTGTGTGTCCGTGCTGTGTGT
GTCTGTCAGGAAGAAGACGGAGCGCAGTAAGAAGTTCTTCACTGACCTGATGGCGAAGGA
ACACGTTCCCACCATGATCAACCC
>5080_LG7_80.5194805194805
TGCAGGACAGTAGCTCTCGAGGACTGGCAGAAAGCAACGTGTGCAACGCCTTACATGCAC
TTAGACAAACACAAATGAGCCAGTTGGAAAAAGTTCATTACTCCCTCTTGAACGATACTC
CTTCTGAATACATGTTTGATCAGA
>5087_LG7_10.2564102564103
TGCAGGTCAGAATGTCACCTTTGTGCATGAGATGTACATATACACATTTTTAGCCCCACT
ACTTGAAAGGCTAAAGGACCAAATATTCTTAGAGAGCTGTTTTTCTAAATATTCCAAGCA
AGAAGTCTGAGTTATGAGCCATTG
>5091_LG7_12.5
TGCAGGGAAAGACGTGTACACAGAGACAGACGTCATTACTGAGAGAACACTGAGTTTTGA
TTCTTACAAACTTAGACATTCAGAGTCAAAACCAGTAGCAGGTAAACTCCTCAAACTACT
GCTTCAAACAAATGATTAAAAGAC
>5093_LG7_42.3076923076923
TGCAGGGTTGTGCGGTGGTGTTACCGTGTTTATTTGTGCATCTCTGATACACTGCTTATT
CTGCTTTTAAAGACTAATTCATTCAAGTGGTTAATCACTTAATTCAAATTGAGTATTCTG
TTTCCTTTTTAGGGTGATGTCAAT
>5099_LG7_44.5945945945946
CATGCTTATGCACTAAAATGGCAAACATTATAGCTGATAAACATTAGTATTCTGGAGCTG
CTAGCATGATGGTAGACTCAATTCTAAGTCATGTTATCATATTTTAAATCACATCATATG
CAGTTATTACATCATAATCTGTTT
>5100_LG7_46.8354430379747
CATGCTCCTCAAACATGTCGTGCTGCCATTTGTCTGGTAACTCTCTGGGCTGTGAAAACA
AGAGAAAACAATACTGTAGTCAGGTCACATGTGCTCTGATTCACAAAGAGCTGGCTTATG
ATCAGAAAAACATTACTTGACCAC
>5101_LG7_46.8354430379747
TGCAGGCGTGACATATACAGTGCTTTACTAAGATACACCCGTTCCCCATTCACTTATGTT
GGAATTTGTGGTCAAGTAATGTTTTTCTGATCATAAGCCAGCTCTTTGTGAATCAGAGCA
CATGTGACCTGACTACAGTATTGT
>5108_LG7_53.4246575342466
CATGCTTGTTTATAACTCCCCCCTCGCAGTGTGCTGCCTGTATAAACAGGCAGATGAATG
GATGTTGGTAGAAATATTCAGGAGTGTAAAGGAAAAGGCTGAAATGCGTGCTTGAGTGCA
GATGAATTTGATGATCTGTTGTTA
>5111_LG7_51.8987341772152
CATGCTTCACACTCCAACCCTCCAAGGTTGTCATATCATAATGGGATACAACGTCATTTT
ATGTTAATCTGCCTTTAATTTGCACTAATGGACTGCTGCTGCTCTCTGTACTGGCCTTAT
TTCATATTGTCAGATGAATTGATC
>5114_LG7_54.5454545454545
TGCAGGTTACTGGGAAAGGACTTTCTAATGATGGTATTAATCCAATAATCACGACCGAAC
CCTGCTCTGGGCTGGACCTGGTCTGTATCCAACAAGCAGTTCACATGATTGGGAGTTGGT
TTGGCATAATTATTTCACTAAACA
>5120_LG7_57.8947368421053
CATGCATTTATGTTTCTGAGCGTGTGTGTTGATGTGTGCGTGTGTGAGGTGCTGGCGGGG
TGACAGCAGTCTGTTTAGTATGCAGCCTTCTGACTGCATCTCCCTTCCTCCCTCCCTTTG
GCCCACAGACACAGCATAAGAATG
>5121_LG7_58.2278481012658
TGCAGGGACACTCAGATGAGCATCCCAGCAACACCATCACCTCTTAAACTTGTATCCCAG
AGTTGCTCACCTGCACTGGTCAGGTTGCTGTTGGCATCTGTGATGCTGACACACAGCTGA
CTGAAGTATTCATCCTCTTTCAGC
>5129_LG7_69.2307692307692
TGCAGGGAATTGTTTTCCTCCTCGTGCCACAAACTTTAATATCCTTGACTTGGATTTGAT
TTGATTGTGGTGCAGAACTAAACTGGATCCAACTTGTGGTTTAAACTAAAATCGAATCTG
AAATGACCCTACATGACTGCACTA
>5134_LG7_70.8860759493671
CATGCACCAATTGCATGTGGCATTTAGTATGTACTTGGACTGTGAAGAATGCATTTGTGA
TTCAGACACAGCTTCTGTCCCTGCTGTTTGTTCTAAGACAGTAAAAGGACTGGCACATTT
TGACAATCAAATGCTAGAATCCAG
>5170_LG8_78.2051282051282
CATGCATATAATGTTAAAAAACTAAAAGGACTGGGAGGCAATAAAAAGAATGACCAGTTG
ACAGCCTCAATCGCAACTAAGCCCAAGCAAAAAGGAATGTGATGCCTTCATATATTGACA
TCGATAGACCAGGGAAGTATTTAG
>5173_LG8_63.2352941176471
TGCAGGGGATCATTAGTGACGATGCAGACAGCGACTGACCGGGAAATAAATTACTTTGAT
TGTGAGGATTCTGATACAAAAAAAATCAGTGGAGAGTTGATAAATGATTGTTTCATGTAC
ATCTAGTATGTTGTATTTCAAATA
>5175_LG8_78.4810126582278
TGCAGGGGAGGGCAGGGGCAGAGCTGGACCTTGGTGCAGCTGCTGGAGGGGTTCTGGACG
GGGGTGGGACGGCGGCGGAGCGCAGGACGCCCTTAGTGGACTTGTTCTGTGAGACCTGCT
CCAGGCCCTGGCTCATCGGTTGGT
>5178_LG8_79.2207792207792
TGCAGGTGTTCTGACAGGTTGCACCACTGTTGTACTCATCTGTGGTGTCACAGCAGTCTG
TATAGGAAACCCAGATATTAAACAAAAATCCTGCAAACACACACGACACCTGAGAAGAAA
TAATAAGCACAGTTTAAAACTCGT
>5181_LG8_79.4871794871795
TGCAGGGGCTCAAGGGAGCGCAGCAGCACGGCAGCACCCTCCCCTGTGAAAAACAGCACA
CAATATGCATCAGTCAGCAAGGCTCCACTCTGTCTCCTTCCTTTTGCCCTTTACTCAGTG
ACAAAAGAAAACACCACTGTATAG
>5182_LG8_79.4871794871795
CATGCATCAGTAGGCAAAATGGCAATCATAATGAATACCTTTGGTGAGTAATACTTTTAC
CTTCACTAGATACATTCATACAGAGGTAGATGCCATAGATGGGATACACATAGATTGTAC
CAGGCTTCATGAACATGGCTGTGT
>5183_LG8_79.4871794871795
CATGCAAACAGAAAAATCCCTCCTCCAAGTATTTGTCATTAATATAACATTTAATCTATA
CAGTGGTGTTTTCTTTTGTCACTGAGTAAAGGGCAAAAGGAAGGAGACAGAGTGGAGCCT
TGCTGACTGATGCATATTGTGTGC
>5207_LG8_81.8181818181818
CATGCTAAAATACTTGTTTACTAGACCGGTTTGCTAGTCTGTGTATGACAGGCCAGTGAC
ACACAGTAGTTTCTAGGCTGGATAGTCCAGCAGAATCTGGCAGAGCACTGTCACCTGCAG
TATATTATGACTCCCTGATTGATC
>5208_LG8_80.7692307692308
TGCAGGCTGAGTGATGGAGCGGCAGTCAGTATGGAGTGGGATCAATCAGGGAGTCATAAT
ATACTGCAGGTGACAGTGCTCTGCCAGATTCTGCTGGACTATCCAGCCTAGAAACTACTG
TGTGTCACTGGCCTGTCATACACA
>5227_LG8_83.3333333333333
CATGCAATCACATAAAAAGCTGCTCAATTTGGCAGAAAACCACCTAGTCTGGATACACTG
GCCTAGCTATTGAGTCATGAGTCATTTTCTTAACTTTAACCATCACAACTACATGCTTTA
CACCTCGTCCTTTACGCCATCTTT
>5238_LG8_83.3333333333333
CATGCATCCTCTGCTGCGATTAAACCCGCTGTTTTAAAAATCTTAACATGGTTTCAGGAT
TGCATTCATGTGTAAATACTTCACACATTAAACTGGGTTACTAAATCAATTTTTGGATTT
TGTGCAGCATTTCAGCTGTTTAAA
>5239_LG8_83.3333333333333
TGCAGGTTCATAACCACTCACACTGTATAAGGAACTCATTACCCGTAGTAAGGATGATTG
AACGTTTCCTGAGACAAATGTCCTCCCCTGTCTCGTGCTACTGCGCAGCATTGAGCATCG
AGGCTAGCAGCGGAAGGAGCAGGG
>5242_LG8_83.3333333333333
CATGCATACAGCACCACACTGTGACAGTAAAGATCAGGGATTGCAGGCTTACTACTAAAT
CTGTGGAGTAAGACAGAGGTGTAAGAGCTGAGAGTGAGTAGCAATGACAGGCCTGTGATT
AGCACCTTCCCTTGTGTGTTGTCC
>5246_LG8_87.1794871794872
TGCAGGTTACTGTAGAGGTGCATGAAGACGAGGACAAAACATTTGAAAAGGTTACTTCAG
TGTATAAAACAATGCCTTTCTATGCAGAGCATTAAAAGACACACTGAACAGACAATGACG
ACAGAAGGCTACACATGTGTAATT
>5252_LG8_87.1794871794872
TGCAGGATCAACTTGTTGCTTTAAATCGAAGTCCACATTAACAAATATAGCTTGTCGAAC
ATAATATAGACGTGTCTCAACTCGGCATTACATTCTGTTTATCCTGCCTGCTGCAGCAAA
TGCAATCTCTGCGATGGATTTCTC
>5264_LG8_3.84615384615385
CATGCTGAGTCTGCTGGTGACATCCTAACAACAGCAACAAACTGGGAGGATCTGGAGATC
CAAGAAGAAGCAGAGTCTGGGAGCAGTGTCACATCCAAAATCCGACTTCCTGTCCAGGTC
AGCCCACTCAACATGGTCTCCAAC
>5279_LG8_32.0512820512821
TGCAGGACTAGCTCTTCTGAAGCTCATTTATTAATGTGGAGTATATATTTAGTGGAACCG
GCTGGCAAGAGGGTAGCATGGAGCCTAGCAGAAGTATATACTGATTTAATCACATGTATC
AATATTTGCCTGATTGATAATCGA
>5285_LG8_37.6623376623377
TGCAGGACATTTGCTGTAAAAACAGTGAACTGAACAAGACTCTGGTTACAATGTTTAAAA
TCAATTGTTACAATTTCCTGCAGTCCAGAGCAGTATAGTTGCTCTGTTGTTTTATACTTA
AAGGTCCTGTGGATTTGGTGGCAT
>5286_LG8_36.8421052631579
CATGCTAGACAGAAAAGAAAAAGACATTGACTAAAGCTTGATATGTCCCAGTCTGGCAAC
CCTAAAATATTTGTGTGTTAAAGTTTTGACAGACCTCTTGAGGTCCAGTATACTACATTT
GGGAGGATCTATATAGGGAGAAAT
>5291_LG8_69.2307692307692
CATGCATTTCTGTAATAAAGAATCCAGGACATGACATTTTATGATAACAAAGCAACAGGA
AGAGCGATTCCTGGATGAACAGAGAGTTTATGAAATTGCACGTACACTTGGGATCAACAA
CTTCTCATCAACTCATTAAGACCT
>5305_LG8_68.3544303797468
TGCAGGATACTGACACTGATCACAGAGAACACTTAAAAACAGACATTTCACAGTCAAAGT
CAAGGTCATGTGTATCATTTGAATCAGATAAGTTCTGTTGGTAAAGCAAAGTACAAGCTG
TCACATCCTGTTCTCAACATTCCT
>5317_LG8_68.4931506849315
TGCAGGTTGTTACCCCTCAGATCGAGTTTTACTGTAATCTGTGAGAGAGATAAAATAATA
ATAGAGGATGTACCCGAGGCAGAGGTAATCAGGAAGAAGGCCCTTGATAAGAGCAATATA
TTAATTATTACTGTAGAGCACTAC
>5329_LG8_70.1298701298701
TGCAGGACTTCAAGCTGATAGCTGTGCTCGGCAGAGGCCACTTTGGAAAGGTACTCAAAC
TTCACGTTTTCTCACAGGATGAACAGACCTTCCAAAAATTCTGCACAAATCAATATTTTT
TATATTAACAGTGGATTAAATGAC
>5331_LG8_69.2307692307692
TGCAGGTCACCTCCTGATATTAGTACCTCTGAAAGAGACTGAGAGAAAGTGAAAAAAGAA
AGGGATGAGAAGATTGATACCGCTGCCATGTTCTTCAAATACGAAGCAGACGGTTCGCCT
AACTAAGCATAAAGACTGAAAACA
>5332_LG8_69.2307692307692
CATGCAGCTGGTTAGCTAAGCTTAGCATAAATACTGGAAGCAGGGGGAAACTGTTAGCAT
GGCTCTGTCCAATGGCACCAAAATCTGAAAAACAGATGAACGTTGTTTGATTTATTTCAG
TTCTACCGGAGGTTACATATGTGT
>5333_LG8_68.0555555555556
CATGCTGCACAGGTTGGTTGGCATCTGTTTTGGGCTGGAAGTGTTGTCTAAAGGAGTCCT
TGGATTGGCCAGTTAGATGGGTCCTTTTGCTCCTGACAAGGAACGACCGTGGCATGGCAG
AAAGAGACTAAGGGAGCTAAAAAT
>5334_LG8_68.4931506849315
TGCAGGTTTTCTCTGCAGGATTTTTAGCTCCCTTAGTCTCTTTCTGCCATGCCACGGTCG
TTCCTTGTCAGGAGCAAAAGGACCCATCTAACTGGCCAATCCAAGGACTCCTTTAGACAA
CACTTCCAGCCCAAAACAGATGCC
>5344_LG8_73.0769230769231
TGCAGGAGAGATGCTCCGTGGTGGCTGAGATTTTGTAACTGATTTTTACGAGCACAACAC
ACCCTTTTTTCTGTGTGGAAATCGGATGTTTTCACATCACAGATTACAAAGAACGGCATT
AATGCCAGAGACGGTAAACTTGTG
>5379_LG8_75.3846153846154
CATGCTCAAGCCATGACAACATGGACTACCATCATGAGTGACTGGGGAACAACAACCAAT
AAATCACTCTTTTGTGAATCAATAAATCAGTTGCATACTTCACCTACCTACTATTATCTT
TCACATCTTTTTTGCCATAAACGT
>5387_LG8_74.3589743589744
CATGCACCTTCCCATCCTCTCAGATGCTTTTTGATGTTATTACATGACTGTGGGCTGCAT
TTTGAAAGAGATTAACTGTAGCCCAAAAAATTAGGGGAAACCCCCCTCAATATTCCTGCC
AGAATGTGGCTTGTTTTGCTAGTC
>5412_LG8_75.9493670886076
TGCAGGGAAGAGTGAAGAATTATTACAGGAATATTATTAGTGAAATGAATAATTTGGGCC
ACTTATTAACACAAAATGTGCTCTTGATGTGGTTTTGCAGCAATCTATGCATGTGAAGGT
TTTATGGAATAGGAAGGAAGAGGA
>5426_LG9_88.4615384615385
TGCAGGTCATCGCCTCTGAGCGAGTTTCCCGACAGGTCGAGGTGCGTGAGCGTGGAGGCG
ACGGCCGGGTTGTTACAGAGAGCCAGACAGAGGTTGTTTACACCTGCAAAAAATGACAGT
CACTTAAAAGAATTATTCAGGACA
>5427_LG9_87.5
CATGCAAATCTGTTGTAATTCCTCCACTACTCATTTCTTGTTGGAGAATTTGCATTACAT
TGATCTCTTGTACTTTTAAATGTGGCTTTCTGAAACATGCAGATACTCTGTTACTGTGAA
CTCTCACAGAGGGCCGTCAGCTGA
>5435_LG9_77.027027027027
TGCAGGGTAAGAGTGAAGAGAAGGAGAGGATGGAGGGAGAGAAAGATGAAGGTGGATGGG
AATAAAAAGAGAGGAGAGAGAGAAAACAGGGCACGTTAGTCAAGAACGGGCTCCAGTTAT
TTGAGATGATGTTTGCTTGCATTA
>5469_LG9_88
TGCAGGGAGAACATATGAGAGACAGAAAGATGGGTTTATATCTTAATCAGAAAACAAGTA
GAAATTAAATGTAATGTATATTATAGATGTAAATTCCTGGTGTTCCCTCAGCTAGTACCA
TTTATTTTTATTGTGACTTCTGGT
>5471_LG9_78.6666666666667
TGCAGGGATCGTTTACACCAAATTGGACACCTGACGGACACCCACTGTGCCAAAATGTTG
TTCACGGCAATAAAAGTTGGTGCAGCAAGAAAACTATCCAGACAGAATTGATTTGTGTTT
TGAAAGTTAATTCTTGTCCAGCAC
>5494_LG9_82.051282051282
TGCAGGACTGCTCTGATCCTCTGACTTTTATGGGCTGCCACACCGACGTCAGTCTCTGCG
CTTCACTGTGAAGATGGCGGAGGCTGCGGAGACACCACAACACCGGTTTTTCTGTCACTG
CTGTAAATGTGAAACTAACCCAGA
>5516_LG9_83.3333333333333
CATGCATTACATACATAGATTAAATTACCCAAAAGTTTATAAATTAGACCTATAGCGATT
AATCTATTAATCCATTAGTCGATTGACTGACTGAATATTAATAAAGTGGTTTTAAGTTGT
GTGTGTGCGTGTGACGACGTGTTT
>5517_LG9_83.3333333333333
TGCAGGAGGGTGTGACTGACATAAAAGAAATGCTTTATATGTGGCTGACAGATTTGATTT
GTGACTGAGGGAGATCTTAGCGTAATGGGGCACAGGCAGTGTTGGATAACCTGACTGTGC
CAGATGATTTGTTATACATAACCA
>5520_LG9_82.2784810126582
TGCAGGCCACCTTGCAAGGCTTGACCGATCGGTGTTAAAAAAATGTCTGTTCATCTTTCT
CCCAAATCTCTTTTCTTTTGTTCTTCTTCTGTGTCTGTCAGAAGAGTTATTTCTTATCAG
TCCATTTCACAGTGTGGTTTCAAA
>5528_LG9_83.7837837837838
CATGCCCCGGGGGATGTCGTATACGTCCCTCTGAGATGCCCCCGAGTGAAGGGTGGGGGG
AGGCACGTCGTAAATGCCTTCGTTGCCATTGGTGTTTGGGTGTTGGTGATGGTTGGGAGG
CTCCGCACTCGGGGGGAAATCGTA
>5533_LG9_83.5443037974684
TGCAGGTGACTAATGAGTCCGCTCACACCTGAGGATCAACCGGAACACATTATGTAAAAA
GGTGGCGGCAGCGCACGCGCGCACAGTGCACGCACCGACCGTGAGAGTGTGTGACATAAT
TAATAAGATCTGAAACATCAGGAG
>5537_LG9_81.4285714285714
CATGCAAACACCCTCCTCCCTTCACTATATTCAGAACATTTCTCTTTTATGGAGCCACTT
CCGTGCAACACGAGCTCTGAGAGTCTGAACATGTTATATAATGTAACCTCCTGACACCAG
CCGCACCAGCTCTCTGTAAAATAT
>5538_LG9_84.8101265822785
CATGCCTAACCGGAGAGATATACATCTGTGTCTGGGTGTAGATGCACATAATTCAGGGGG
AAAAAAAGTATGTCAGTGTGTATGTGAGAGACCTGGCACGTCCCACTCTCTGTGACCTGC
TCCATCTGTCAGAGGGTCTTTGCA
>5539_LG9_84.8101265822785
TGCAGGCAGCAGGGCTCTGTGGGTAAAGTCTGGTGATTAAAGGGTGCAAAGACCCTCTGA
CAGATGGAGCAGGTCACAGAGAGTGGGACGTGCCAGGTCTCTCACATACACACTGACATA
CTTTTTTTCCCCCTGAATTATGTG
>5542_LG9_85.9375
CATGCAGCTATATGAATAAATACACACACACATATAGAAAAGTCTATGCAAGACGGACAG
TGTTATTACTTGTACAGGCGATGAATACGATGGTAATTATGATTACTAATATTGGATGGA
GGTTATGGTGATCTTACCCTCCAC
>5546_LG9_87.1794871794872
TGCAGGGCTCAAATCTAATTTACACAAATGTTGCGCAGTAAAAACCCGCAAGAAAAGCTG
CATGAATAACAGAAAGCCCCACACACAAGAGCGACTTTTCAGGGCAAAATAAAGCTTTTT
AAAATATCTGTGTAACATTTCTCT
>5551_LG9_10.2564102564103
TGCAGGGTGTCCTCGACCCAGACATTCAACATCAGTGTGAGATGACAGCATTTGGAGGAA
GACTGCAGCCTTTACAGGAAAGGAGGGCTTTAACTGTGTGGCTGTAGACAGATCCGACCA
TTCCCCATCAATCAAAAATAAACT
>5562_LG9_31.1688311688312
CATGCGAAAAACACGAATGCATCTAGAGCCAGTGTTTGTTTTGTCCCTTCTGGGCTACTG
TAGCAACTAGGTCTGCATGATATGAGGAAAATCTGTGATGTGCTATAATACTGTTCAGTA
TTGTGATGATGATATGCGATAAAT
>5564_LG9_85.8974358974359
TGCAGGAAACTGGATGCCTTCATTTATGACGCAGCGGTGCTGAACTATATGGCCAGAAAG
GACGAGGGCTGCAAGGTAAGAAATAGATCTCTGCCATTCCACAGCTCTACACAGTGACAC
ACTCATACATGGTGGCAGCTATTG
>5565_LG9_85.8974358974359
CATGCTTGTTGTGCTTTTGTTGCAATTCGTCTTCGCACATGATTAGGCTGAGCACACTGA
AGTTGTTTTAGCACTCAGTAGCTGCAGGGTACAGGACCTTCAACAATAGCTGCCACCATG
TATGAGTGTGTCACTGTGTAGAGC
>5567_LG9_45.5696202531646
CATGCTTTAATCGACAAGGCAGAAGGATTAATAACGCTATTGTATGTATATATTTACAGA
CACATCTGTACAATTTTTACATTTTGCTACTGATAAATGCATTAGAAAAGAGTCATTAGA
AAACACACCGGGGGTGACTGTCTG
>5599_LG9_72.3684210526316
TGCAGGGCCCATGTACACCATTACTGTGCCATTGCCCTCATATGGAGTGCAGGGGCCAAA
GGCCGCCTCCATTGGTCCATTATAATTCACATTATCATGCATTGTTGTTCCCTATTACTG
TTAATCAGCTCAGCCTTAGGGGGA
>5612_LG9_73.972602739726
TGCAGGTGCCAACTGCTGCCTTACCCTGAGGCAGAACAGGCTCCGGTATTCAAATTGCAG
CACACAACAGGGGCATTTACACCCCCAGCTACATTTTCTGCCACACTTTGTTGACACACA
CACTCGCACACGAAATGTATGCGC
>5644_LGX_40.2597402597403
TGCAGGGAGAACCAAGGGAAACTTGTTCAGAGGGTTGTTACAGTATTAGGTATACGGCAA
GACATGAAAACATGGTAATAATATAAAAACAATAGAGAGAATACTGAGTATAAGTTCAGC
GAATATCCTTGAGTAAACTTTTTA
>5645_LGX_41.025641025641
CATGCTGGGATATCACATTGGTATAATTCTGCTGCATCATTAGTTCGCTTCACTAATGAA
CTGGGATCTTCTCCAAATGATACCTGCTATCTTTGTATCCCCTTCCCTCGTTCTGCCTCA
TAAAAGGCAAAGAGAAAGAAGCAG
>5646_LGX_0
CATGCAGTAACTACAATATTGAGTTAAAAACTGAAGTATGATGAGGGCTGCACATGTGGC
TGCCTATAATTGAAAAGAAATAAACGCCTACTGGTGTACATGTTACAGTACTTGCTCGTG
TTGTCCTCTAGGTGGTGGTAGCCA
>5649_LGX_0
CATGCGTTAATTTACAATGAGAAATACAATGGTACTTTCCCCAGCTCCTACTGCAGACAG
AGCTGTTAAAGTAAATGAAACCCAGTTGAGATTCTCAATTCTCTTACCTTTACTGAAACA
CTGATTTTGCTGCAACATCTGAAG
>5665_LGX_48.7179487179487
CATGCATGCGCAAGCACAGCTGAAATGTGTGTCTACCGCAGTTAACAGGTTGTTGTGAGC
TTATCGCTGGCTGAGAGCTGGAACGGTGAGGCAGCGGTTAGCCTCAAGGTGCAATTCCAT
TCATTCCTGTATAGCAATAGACAG
>5666_LGX_50
CATGCGCAAGCACAGCTGAAATGTGTGTCTACCGCAGTTAACAGGTTGTTGTGAGCTTAT
CGCTGGCTGAGAGCTGGAACGGTGAGGCAGCGGTTAGCCTCAAGGTGCAATTCCATTCAT
TCCTGTATAGCAATAGACAGGTGA
>5678_LGX_55.8441558441558
CATGCAGGTCTGGATTCAGGATAAGAAGAGCTCAGTGAAGAACATTTGCAAGGAAGCAGA
AATATTTTCAGATAGGTTGAGTTCAGGAACTATAATTTCAAGTTGTCAGAGAGATTCTTG
TTTCAGTTGATTATTAAACTGTGA
>5681_LGX_58.2278481012658
CATGCTAGAATAAAGCATCCTGGAAGGGCCATCTGCCACCGCCACTTTGACCTGGGTGTC
CTTGGCGCCCTTGGCTACTCCGCTGCTAATTCCAACCATAAAAACTGAAATAATCACCTT
CTCAAAGGGTAAAATGGGACAACA
>5685_LGX_69.1176470588235
CATGCCAACAAATTGGATTAGCACAGAATTTAGAGAATTAAAACACATTCTGTGGAAAAT
TGATCAGGATGAAATGAGATACTTGAAAGAGCCCAAACTGCACACCGAACCCCACCGCCA
CTCTTCTTTAATCTCCGCGATTCA
>5686_LGX_77.2151898734177
CATGCAAGGATGTATGTGGACGGTCCAAAGCAATGGCGCTTTGGTGTGAAAAAGTTGAAT
AACCCTTGAAGTGACCTGTGCTTTAAAGTCCAACTGAAATCCATCCCTGTTGCAGTCAAA
AATCATATATAAGTGATTATAAAA
>5696_LGX_0
TGCAGGGCACCCACGCAAACATGGAGAGAAAATTCAAACTCCACACAGCCCCAGCTGGGA
ATCGAACCCAGGACTATCCTGCTGTGAGGCAACGGACCACTGAGCCACCTGGCTGCTTCT
ATACCTTTACATTCTTTACTGTGT
>5697_LGX_0
CATGCATCAATGCTCTTAATTCAATTTAAAGAAATGTAATTGTTTTGAGGCAATCTAATA
AATCAATTTATGATAGCTTTTTCAATGTATACTAATTAAATCAACACAGTAAAGAATGTA
AAGGTATAGAAGCAGCCAGGTGGC
>5700_LGX_7.59493670886076
TGCAGGATATTAGTCTAGAGAAATTATACCCTTTCCATCAAGACTAGTGCTTGCATGTTG
TCCCGGTGGACCCACTGGACTAACAGAGAAGAAATTTGTATTGATCATCTCATCTGACAT
GAGACTGGAAGATGGCAAACAATT
>5701_LGX_7.59493670886076
TGCAGGCGCTGTGGATGCGGCACAAACCGGCCAAGTTTACAGCTGCTACTGGCAACTTTG
AAGGTGGAATGTTTTAAGTTGATGTTGTGAATCAATCAACACAACTTAAATGCCTTCAAT
CCATTTGTTTTTATTGGCTCCAGA
>5710_LGX_15.5844155844156
CATGCAAGTATGCAATTGGAGAAGCAAAAACATCCACCTACCATCCAAGTGCGAGTAAAT
GATTACAACCTACGACTGATAGCCCACAGCAACAGGATTCAACAGCATGGTTAAAAAAAC
AAAAAAACATCCAGTGTGCAAACT
>5712_LGX_0
TGCAGGTCAGAGGCCTCGGTGCTGGACCATGACAGCAGGCTTCATCACACTAGCAGTCCG
AGTCAATATCATTTCTAAAGTTTGTAATATATACTATTACTAATTAGGGCTGTGTATTGC
AGGAATCTGGCCTTATGGTAGGTA
>5719_LGX_16.6666666666667
CATGCATTTCTGTGAGAAACAAGACAAACTCACAGGTTGAGGAGGAAGGTGTGGGTAAGA
CTGCAGGAAGGATTTAATTTTCAGAATATGATTTGAGAAACAAGTCAAATTAGTCTGCAG
CTTCATATTCTTCAAACTCAGATA
>5726_LGX_16.6666666666667
TGCAGGCACAAAACATCTGGAGCCTCCTCACGCACCCACTGGGAGAACGAACACAAGCGT
CATCCATTAAAACCAGTCTCAAAACTTCAACTTGGCAAACAATTTATGTTGCTTTAGTTT
CTCTAGTTCACTGCAAACTCACAT
>5734_LGX_24.6153846153846
CATGCTGAATCTGATGCGTACCTTGTCCTCACTGACACACTTGTCCCGGAGCCACTGATA
AAGGATTTCATCTTTAAAAGCTCCGGTGCTTCCTACAACACTCTGCTGGATGTTAGCGAT
GGTGGTGGCGTCCTTCACAATCTC
>5739_LGX_22.7848101265823
TGCAGGGTCCCAATCCCTTTTCTGGAGACAATTGATGAAGTTTCTAATTGGAGACATATT
TTACATCCTTTCTTGCCCTTCCTCTGTCTTAACATCTTTCCTTTCCTTTCTTCCTGTCCT
TCAGGAAATGACCATTGCTGCAGC
>5740_LGX_22.7848101265823
CATGCTGAAGTGGCGAATGAATCGGGGGGTCACCGGATTGCGACCCCCTCCTGGAGGAGC
ACACGCTGCAGCAATGGTCATTTCCTGAAGGACAGGAAGAAAGGAAAGGAAAGATGTTAA
GACAGAGGAAGGGCAAGAAAGGAT
>5741_LGX_24.6753246753247
TGCAGGCTGCATGTCCCAGTTCATCCGCTTCTTTGGGGAGCATATCATGGTGCTGTGGAA
ACTGGCCCTCCTCCGCAGACGCATCCTCATCTTCTCCCCTCCGCCTGTGGGTGTGGTCTG
CTACAGAGGTGAAAAACATCTGGA
>5742_LGX_24.3589743589744
CATGCAATTGCCAAAATGTCTAACTATTCCTTTAAACTTCTATTGAAACACTTAAATCCA
GATGTTTTTCACCTCTGTAGCAGACCACACCCACAGGCGGAGGGGAGAAGATGAGGATGC
GTCTGCGGAGGAGGGCCAGTTTCC
>5746_LGX_26.9230769230769
TGCAGGGGAAAGTATATTACAATGCGTAGAACCACAGGTGCTTCCTGTATCTCTGTGAGG
AACATGAGCGTTTGAGTGACCAACTGGCCTGTTTGTGTGCAACCTGATTACAACAATGTG
CACATGTTATGACACTATACAAAC
>5748_LGX_26.9230769230769
CATGCTAACATTTTCCAATTAGCGCTAAACACAGAAAGGTGCAGGTATTTGGTATGTTGC
AGGTATTTTTCATAAACTAAAGTACTACACAAATAAAATATTTTGACATGATGGTGCCGA
TAAGACAACTAGTGGATGCATTAC
>5755_LGX_29.8701298701299
CATGCCCACTTCACAGAGGTTCTGGCCAAGTGGGCAAAGGTGAGAAGGAAGGCAAGTTGT
CTTTTTTGATTCTACACATAAGTCCTTCCGTCAGTTTTGTGTTTACAACTGATTGCAACA
ACGTGAATGCTTTCAAAGAAAGAT
>5765_LGX_33.7662337662338
TGCAGGAGCTCTACATTAATCACAACCTCATCTCCTCCATTTCTCCAATGGCTTTCCAGG
GTCTCAGTAACCTTGTGCGACTCCACCTCAACTCTAACAAGCTGAAGGTCATTAAAAGAG
AGTGGTTCGAACCCATGCCAAATC
>5767_LGX_33.7662337662338
TGCAGGGCATAGGGTCGCTATAGTCTTGTGTGCCACATATCATCAATAATGCTGGTTCTG
TGGCTCTATCTGTAATGATCCTGCCAAAGTCAGTATGGAAGCTTTCTGTAACTGAGACCT
GTATGTTTGAAAGCCAACAAGCTA
>5768_LGX_33.3333333333333
CATGCTGCCGTTTATGTATGCTACCATGCTCAGCAGACGCCATGTGGAGCAGAATTTTCG
ATCGCAATTTGCATTAATTGAATCTCAAACCACTTTCTAGGCTGTCTTCACGGTAACGTA
TGCCGTAACGTATGCAATTAATGG
>5783_LGX_38.1578947368421
CATGCCCACCTTTCGTATGGCCTCGTAAACAGCCCTGAAGGCAGGCTGCTTGTGGTCGTG
GTAAACCCCTCTGTTCCCATGCAGTATGTAGATTCCGTCTTCTTCAGCTGACGCGCAATT
ACTGCCGTAGATACAGTGGTCTGG
>5784_LGX_38.6666666666667
TGCAGGAGTTTCTGTGCCAGTGGAATTATCGTCCAGACCACTGTATCTACGGCAGTAATT
GCGCGTCAGCTGAAGAAGACGGAATCTACATACTGCATGGGAACAGAGGGGTTTACCACG
ACCACAAGCAGCCTGCCTTCAGGG
