# Supplementary material for: Gene-centromere mapping in meiotic gynogenetic European seabass
Source: BMC Genomics. 2017 Jun 7;18:449. doi: 10.1186/s12864-017-3826-z (PMC5463376; doi:10.1186/s12864-017-3826-z)
Supplement: Supplementary file 8 — Correlation of marker order in genome assembly with that of genetic linkage map of Palaiokostas et al. [19]; n refers to number of markers in common between genome assembly and map of [19]. *:LGs with “ambiguous” arm structure based on heterozygosity pattern in the present study (see main text). (CSV 484 bytes) [file 12864_2017_3826_MOESM8_ESM.csv]

LG	n	R2
24	189	0.8501
4	289	0.7731
17	280	0.7579
16	268	0.687
10	278	0.6796
22-25	218	0.6674
1B	175	0.6589
12	255	0.6404
15	255	0.6296
20	295	0.6221
18-21	205	0.587
14	202	0.4607
X	210	0.4472
11	242	0.3056
5*	348	0.2621
8*	282	0.1655
7*	282	0.1431
1A*	268	0.1016
2	191	0.0086
9*	209	0.0081
13*	253	0.0065
6	218	0.0059
3	169	0.0023
19	259	0.0018
*:LGs with �ambiguous� arm structure based on heterozygosity pattern in the present study (see main text).
